# Supplementary material for: 2a,3a-Dihydroxy­androstan-16-one
Source: Acta Crystallogr Sect E Struct Rep Online. 2009 Jul 31;65(Pt 8):o2043. doi: 10.1107/S1600536809029493 (PMC2977197; doi:10.1107/S1600536809029493)
Supplement: Supplementary file 1 [file e-65-o2043-sup1.cif]

##############################################################################
###                                                                        ###
###        Electronic paper (Acta Crystallographica Section E)             ###
###                                                                        ###
##############################################################################
#                                                                            #
# This CIF contains the data in a paper accepted for publication in Acta     #
# Crystallographica Section E. It conforms to the requirements of Notes      #
# for Authors for Section E, and has been peer reviewed under the auspices   #
# of the IUCr Commission on Journals.                                        #
#                                                                            #
# Full details of the Crystallographic Information File format               #
# are given in the paper "The Crystallographic Information File (CIF):       #
# a New Standard Archive File for Crystallography" by S. R. Hall, F. H.      #
# Allen and I. D. Brown [Acta Cryst. (1991), A47, 655-685].                  #
#                                                                            #
# The current version of the core CIF dictionary is obtainable from          #
# ftp://ftp.iucr.org/pub/cif_core.dic. The current version number is 2.4.    #
#                                                                            #
# Software is freely available for graphical display of the structure(s) in  #
# this CIF.  For information consult the CIF home page http://www.iucr.org/  #
# cif/home.html                                                              #
#                                                                            #
# This file may be used for bona fide research purposes within the           #
# scientific community so long as proper attribution is given to the journal # 
# article from which it was obtained.                                        #
#                                                                            #
##############################################################################
                                             
data_I
_audit_creation_method     SHELXL-97
_chemical_name_systematic
;
2a,3a-Dihydroxyandrostan-16-one
;
_chemical_name_common     ?
_chemical_formula_moiety     'C19 H28 O4'
_chemical_formula_sum     'C19 H28 O4'
_chemical_formula_iupac     'C19 H28 O4'
_chemical_formula_weight     320.41
_chemical_melting_point     ?
_symmetry_cell_setting     monoclinic
_symmetry_space_group_name_H-M     'P 21'
_symmetry_space_group_name_Hall     'P 2yb'
loop_
    _symmetry_equiv_pos_as_xyz
    'x, y, z'
    '-x, y+1/2, -z'
_cell_length_a     10.8687(2)
_cell_length_b     6.33790(10)
_cell_length_c     12.9038(2)
_cell_angle_alpha     90.00
_cell_angle_beta     112.8820(10)
_cell_angle_gamma     90.00
_cell_volume     818.93(2)
_cell_formula_units_Z     2
_cell_measurement_reflns_used     2065
_cell_measurement_theta_min     1.71
_cell_measurement_theta_max     27.55
_cell_measurement_temperature     295(2)
_exptl_crystal_description     block
_exptl_crystal_colour     colourless
_exptl_crystal_size_max     0.20
_exptl_crystal_size_mid     0.20
_exptl_crystal_size_min     0.20
_exptl_crystal_density_diffrn     1.299
_exptl_crystal_density_meas     ?
_exptl_crystal_density_method     'not measured'
_exptl_crystal_F_000     348
_exptl_absorpt_coefficient_mu     0.089
_exptl_absorpt_correction_type     none
_exptl_absorpt_process_details     ?
_exptl_absorpt_correction_T_min     ?
_exptl_absorpt_correction_T_max     ?
_exptl_special_details
;
;
_diffrn_ambient_temperature     295(2)
_diffrn_radiation_type     MoK\a
_diffrn_radiation_wavelength     0.71073
_diffrn_radiation_source     'rotate anode'
_diffrn_radiation_monochromator     graphite
_diffrn_measurement_device_type     'MAC DIP 2030K'
_diffrn_measurement_method     \w
_diffrn_detector_area_resol_mean     0
_diffrn_reflns_number     2065
_diffrn_reflns_av_R_equivalents     0.0149
_diffrn_reflns_av_sigmaI/netI     0.0140
_diffrn_reflns_theta_min     1.71
_diffrn_reflns_theta_max     27.55
_diffrn_reflns_theta_full     27.55
_diffrn_measured_fraction_theta_max     0.999
_diffrn_measured_fraction_theta_full     0.999
_diffrn_reflns_limit_h_min     -14
_diffrn_reflns_limit_h_max     13
_diffrn_reflns_limit_k_min     0
_diffrn_reflns_limit_k_max     8
_diffrn_reflns_limit_l_min     0
_diffrn_reflns_limit_l_max     16
_diffrn_standards_number     0
_diffrn_standards_interval_count     0
_diffrn_standards_interval_time     0
_diffrn_standards_decay_%     0
_refine_special_details
;
Refinement of <i>F</i>^2^ against ALL reflections. The weighted <i>R</i>-factor
<i>wR</i> and goodness of fit <i>S</i> are based on <i>F</i>^2^, conventional
<i>R</i>-factors <i>R</i> are based on <i>F</i>, with <i>F</i> set to zero for
negative <i>F</i>^2^. The threshold expression of <i>F</i>^2^ >
\s(<i>F</i>^2^) is used only for calculating <i>R</i>-factors(gt) <i>etc</i>.
and is not relevant to the choice of reflections for refinement.
<i>R</i>-factors based on <i>F</i>^2^ are statistically about twice as large
as those based on <i>F</i>, and <i>R</i>- factors based on ALL data will be
even larger.
;
_reflns_number_total     2065
_reflns_number_gt     1929
_reflns_threshold_expression     I>2\s(I)
_refine_ls_structure_factor_coef     Fsqd
_refine_ls_matrix_type     full
_refine_ls_R_factor_all     0.0406
_refine_ls_R_factor_gt     0.0375
_refine_ls_wR_factor_gt     0.1025
_refine_ls_wR_factor_ref     0.1048
_refine_ls_goodness_of_fit_ref     1.139
_refine_ls_restrained_S_all     1.138
_refine_ls_number_reflns     2065
_refine_ls_number_parameters     208
_refine_ls_number_restraints     1
_refine_ls_hydrogen_treatment     constr
_refine_ls_weighting_scheme     calc
_refine_ls_weighting_details
         'calc w=1/[\s^2^(Fo^2^)+(0.0593P)^2^+0.0933P] where P=(Fo^2^+2Fc^2^)/3'
_atom_sites_solution_hydrogens     geom
_atom_sites_solution_primary     direct
_atom_sites_solution_secondary     difmap
_refine_ls_shift/su_max     0.000
_refine_ls_shift/su_mean     0.000
_refine_diff_density_max     0.260
_refine_diff_density_min     -0.149
_refine_ls_extinction_method     none
_refine_ls_extinction_coef     ?
loop_
    _atom_type_symbol
    _atom_type_description
    _atom_type_scat_dispersion_real
    _atom_type_scat_dispersion_imag
    _atom_type_scat_source
    'C' 'C' 0.0033 0.0016
                         'International Tables Vol C Tables 4.2.6.8 and 6.1.1.4'
    'H' 'H' 0.0000 0.0000
                         'International Tables Vol C Tables 4.2.6.8 and 6.1.1.4'
    'O' 'O' 0.0106 0.0060
                         'International Tables Vol C Tables 4.2.6.8 and 6.1.1.4'
_computing_data_collection     'DENZO (Otwinowski & Minor, 1997)'
_computing_cell_refinement     'SCALEPACK (Otwinowski & Minor, 1997)'
_computing_data_reduction     'SCALEPACK (Otwinowski & Minor, 1997)'
_computing_structure_solution     'SHELXS97 (Sheldrick, 2008)'
_computing_structure_refinement     'SHELXL97 (Sheldrick, 2008)'
_computing_molecular_graphics     'PLATON (Spek, 2009)'
_computing_publication_material     'SHELXL97 (Sheldrick, 2008)'
loop_
    _atom_site_type_symbol
    _atom_site_label
    _atom_site_fract_x
    _atom_site_fract_y
    _atom_site_fract_z
    _atom_site_U_iso_or_equiv
    _atom_site_adp_type
    _atom_site_calc_flag
    _atom_site_refinement_flags
    _atom_site_occupancy
    _atom_site_disorder_assembly
    _atom_site_disorder_group
    O O1 0.10604(14) 0.6665(3) 0.44798(11) 0.0387(3) Uani d . 1 . .
    O O2 0.09261(16) 1.0230(3) 0.48050(15) 0.0530(5) Uani d . 1 . .
    H H2A 0.0221 1.0426 0.4882 0.080 Uiso calc R 1 . .
    O O3 -0.09685(18) 1.0625(3) 0.25157(18) 0.0597(5) Uani d . 1 . .
    H H3A -0.1755 1.0667 0.2083 0.089 Uiso calc R 1 . .
    O O4 0.61221(19) 0.0525(4) 0.09632(16) 0.0657(5) Uani d . 1 . .
    C C1 0.17314(18) 0.9035(3) 0.34250(16) 0.0321(4) Uani d . 1 . .
    H H1A 0.2610 0.9394 0.3976 0.038 Uiso calc R 1 . .
    H H1B 0.1443 1.0113 0.2846 0.038 Uiso calc R 1 . .
    C C2 0.07349(19) 0.8750(3) 0.39679(18) 0.0371(4) Uani d . 1 . .
    C C3 -0.0693(2) 0.8638(4) 0.3084(2) 0.0423(5) Uani d . 1 . .
    H H3B -0.1314 0.8411 0.3457 0.051 Uiso calc R 1 . .
    C C4 -0.08066(18) 0.6822(4) 0.22815(18) 0.0419(5) Uani d . 1 . .
    H H4B -0.1622 0.6999 0.1618 0.050 Uiso calc R 1 . .
    H H4C -0.0886 0.5516 0.2642 0.050 Uiso calc R 1 . .
    C C5 0.03684(17) 0.6613(4) 0.19065(15) 0.0337(4) Uani d . 1 . .
    H H5A 0.0300 0.7763 0.1379 0.040 Uiso calc R 1 . .
    C C6 0.02645(19) 0.4533(4) 0.12841(17) 0.0418(5) Uani d . 1 . .
    H H6A 0.0208 0.3383 0.1760 0.050 Uiso calc R 1 . .
    H H6B -0.0550 0.4533 0.0611 0.050 Uiso calc R 1 . .
    C C7 0.14492(19) 0.4159(4) 0.09552(16) 0.0425(5) Uani d . 1 . .
    H H7A 0.1436 0.5195 0.0398 0.051 Uiso calc R 1 . .
    H H7B 0.1371 0.2771 0.0618 0.051 Uiso calc R 1 . .
    C C8 0.27756(17) 0.4311(3) 0.19700(14) 0.0294(4) Uani d . 1 . .
    H H8A 0.2807 0.3202 0.2509 0.035 Uiso calc R 1 . .
    C C9 0.28860(17) 0.6477(3) 0.25428(14) 0.0278(4) Uani d . 1 . .
    H H9 0.2777 0.7530 0.1958 0.033 Uiso calc R 1 . .
    C C10 0.17217(16) 0.6848(3) 0.29237(14) 0.0273(4) Uani d . 1 . .
    C C11 0.42783(17) 0.6878(4) 0.34704(16) 0.0357(4) Uani d . 1 . .
    H H11A 0.4325 0.8331 0.3720 0.043 Uiso calc R 1 . .
    H H11B 0.4390 0.5978 0.4109 0.043 Uiso calc R 1 . .
    C C12 0.54289(19) 0.6468(3) 0.30905(19) 0.0383(5) Uani d . 1 . .
    H H12A 0.5399 0.7492 0.2523 0.046 Uiso calc R 1 . .
    H H12B 0.6275 0.6625 0.3725 0.046 Uiso calc R 1 . .
    C C13 0.53218(18) 0.4254(3) 0.26115(15) 0.0314(4) Uani d . 1 . .
    C C14 0.39575(18) 0.4035(3) 0.16258(15) 0.0311(4) Uani d . 1 . .
    H H14 0.3903 0.5191 0.1105 0.037 Uiso calc R 1 . .
    C C15 0.4097(2) 0.2001(4) 0.10396(17) 0.0429(5) Uani d . 1 . .
    H H15A 0.3818 0.0783 0.1349 0.051 Uiso calc R 1 . .
    H H15B 0.3572 0.2069 0.0237 0.051 Uiso calc R 1 . .
    C C16 0.5576(2) 0.1902(5) 0.12818(18) 0.0455(5) Uani d . 1 . .
    C C17 0.6267(2) 0.3747(4) 0.2021(2) 0.0451(5) Uani d . 1 . .
    H H17A 0.6348 0.4934 0.1577 0.054 Uiso calc R 1 . .
    H H17B 0.7147 0.3357 0.2558 0.054 Uiso calc R 1 . .
    C C18 0.5558(2) 0.2595(4) 0.35272(18) 0.0428(5) Uani d . 1 . .
    H H18A 0.4971 0.2857 0.3910 0.064 Uiso calc R 1 . .
    H H18B 0.6468 0.2667 0.4056 0.064 Uiso calc R 1 . .
    H H18C 0.5382 0.1217 0.3192 0.064 Uiso calc R 1 . .
    C C19 0.17183(18) 0.5448(3) 0.39026(15) 0.0314(4) Uani d . 1 . .
    H H19A 0.1239 0.4144 0.3617 0.038 Uiso calc R 1 . .
    H H19B 0.2624 0.5108 0.4406 0.038 Uiso calc R 1 . .
loop_
    _atom_site_aniso_label
    _atom_site_aniso_U_11
    _atom_site_aniso_U_22
    _atom_site_aniso_U_33
    _atom_site_aniso_U_12
    _atom_site_aniso_U_13
    _atom_site_aniso_U_23
    O1 0.0390(7) 0.0436(8) 0.0434(7) 0.0018(7) 0.0270(6) 0.0048(7)
    O2 0.0462(9) 0.0557(11) 0.0714(10) -0.0022(8) 0.0384(8) -0.0216(9)
    O3 0.0445(9) 0.0469(10) 0.0889(13) 0.0149(8) 0.0274(9) 0.0156(10)
    O4 0.0664(11) 0.0689(13) 0.0684(11) 0.0217(10) 0.0334(9) -0.0171(10)
    C1 0.0285(8) 0.0285(10) 0.0453(10) -0.0002(7) 0.0209(8) 0.0004(8)
    C2 0.0349(10) 0.0361(11) 0.0491(11) 0.0015(8) 0.0260(9) -0.0001(9)
    C3 0.0313(10) 0.0423(12) 0.0615(13) 0.0066(9) 0.0271(10) 0.0073(11)
    C4 0.0241(9) 0.0481(12) 0.0516(11) -0.0003(9) 0.0128(8) 0.0063(11)
    C5 0.0270(8) 0.0364(10) 0.0349(8) 0.0024(8) 0.0088(7) 0.0054(9)
    C6 0.0275(9) 0.0485(13) 0.0389(10) -0.0027(9) 0.0015(8) -0.0040(9)
    C7 0.0374(10) 0.0499(13) 0.0332(9) 0.0025(10) 0.0062(8) -0.0093(10)
    C8 0.0299(8) 0.0310(9) 0.0274(8) -0.0005(7) 0.0113(7) -0.0021(7)
    C9 0.0274(8) 0.0281(9) 0.0321(8) 0.0000(7) 0.0160(7) 0.0019(7)
    C10 0.0249(8) 0.0268(8) 0.0326(8) 0.0000(7) 0.0138(6) 0.0033(7)
    C11 0.0277(8) 0.0367(10) 0.0460(10) -0.0052(8) 0.0177(8) -0.0122(9)
    C12 0.0307(9) 0.0337(11) 0.0563(12) -0.0050(8) 0.0235(9) -0.0087(9)
    C13 0.0309(9) 0.0295(9) 0.0386(9) -0.0002(8) 0.0187(8) -0.0001(8)
    C14 0.0377(9) 0.0296(10) 0.0289(8) 0.0043(8) 0.0162(7) 0.0018(8)
    C15 0.0490(11) 0.0444(12) 0.0359(9) 0.0057(11) 0.0173(9) -0.0081(9)
    C16 0.0533(12) 0.0482(13) 0.0422(10) 0.0127(11) 0.0264(9) 0.0016(11)
    C17 0.0426(11) 0.0412(12) 0.0630(13) 0.0060(10) 0.0331(10) -0.0001(11)
    C18 0.0453(12) 0.0409(11) 0.0363(10) 0.0043(9) 0.0093(9) 0.0064(9)
    C19 0.0308(8) 0.0320(10) 0.0352(9) 0.0006(8) 0.0171(7) 0.0054(8)
_geom_special_details
;
All e.s.d.'s (except the e.s.d. in the dihedral angle between two l.s. planes)
are estimated using the full covariance matrix. The cell e.s.d.'s are taken
into account individually in the estimation of e.s.d.'s in distances, angles
and torsion angles; correlations between e.s.d.'s in cell parameters are only
used when they are defined by crystal symmetry. An approximate (isotropic)
treatment of cell e.s.d.'s is used for estimating e.s.d.'s involving l.s.
planes.
;
loop_
    _geom_bond_atom_site_label_1
    _geom_bond_atom_site_label_2
    _geom_bond_site_symmetry_2
    _geom_bond_distance
    _geom_bond_publ_flag
    O1 C19 . 1.440(2) y
    O1 C2 . 1.458(3) ?
    O2 C2 . 1.384(3) y
    O2 H2A . 0.8200 ?
    O3 C3 . 1.429(3) y
    O3 H3A . 0.8200 ?
    O4 C16 . 1.214(3) y
    C1 C2 . 1.512(2) y
    C1 C10 . 1.528(3) y
    C1 H1A . 0.9700 ?
    C1 H1B . 0.9700 ?
    C2 C3 . 1.529(3) ?
    C3 C4 . 1.521(4) ?
    C3 H3B . 0.9800 ?
    C4 C5 . 1.537(3) ?
    C4 H4B . 0.9700 ?
    C4 H4C . 0.9700 ?
    C5 C6 . 1.525(3) ?
    C5 C10 . 1.551(2) ?
    C5 H5A . 0.9800 ?
    C6 C7 . 1.523(3) ?
    C6 H6A . 0.9700 ?
    C6 H6B . 0.9700 ?
    C7 C8 . 1.528(2) ?
    C7 H7A . 0.9700 ?
    C7 H7B . 0.9700 ?
    C8 C14 . 1.524(2) ?
    C8 C9 . 1.542(3) ?
    C8 H8A . 0.9800 ?
    C9 C11 . 1.542(2) ?
    C9 C10 . 1.543(2) ?
    C9 H9 . 0.9800 ?
    C10 C19 . 1.545(2) ?
    C11 C12 . 1.533(2) ?
    C11 H11A . 0.9700 ?
    C11 H11B . 0.9700 ?
    C12 C13 . 1.519(3) ?
    C12 H12A . 0.9700 ?
    C12 H12B . 0.9700 ?
    C13 C18 . 1.527(3) ?
    C13 C17 . 1.532(3) ?
    C13 C14 . 1.539(3) ?
    C14 C15 . 1.532(3) ?
    C14 H14 . 0.9800 ?
    C15 C16 . 1.515(3) ?
    C15 H15A . 0.9700 ?
    C15 H15B . 0.9700 ?
    C16 C17 . 1.512(4) ?
    C17 H17A . 0.9700 ?
    C17 H17B . 0.9700 ?
    C18 H18A . 0.9600 ?
    C18 H18B . 0.9600 ?
    C18 H18C . 0.9600 ?
    C19 H19A . 0.9700 ?
    C19 H19B . 0.9700 ?
loop_
    _geom_angle_atom_site_label_1
    _geom_angle_atom_site_label_2
    _geom_angle_atom_site_label_3
    _geom_angle_site_symmetry_1
    _geom_angle_site_symmetry_3
    _geom_angle
    _geom_angle_publ_flag
    C19 O1 C2 . . 109.44(13) y
    C2 O2 H2A . . 109.5 ?
    C3 O3 H3A . . 109.5 ?
    C2 C1 C10 . . 101.51(15) y
    C2 C1 H1A . . 111.5 ?
    C10 C1 H1A . . 111.5 ?
    C2 C1 H1B . . 111.5 ?
    C10 C1 H1B . . 111.5 ?
    H1A C1 H1B . . 109.3 ?
    O2 C2 O1 . . 108.94(16) y
    O2 C2 C1 . . 111.31(17) ?
    O1 C2 C1 . . 103.11(15) ?
    O2 C2 C3 . . 114.50(17) ?
    O1 C2 C3 . . 107.03(17) ?
    C1 C2 C3 . . 111.22(16) ?
    O3 C3 C4 . . 111.86(18) y
    O3 C3 C2 . . 106.94(18) ?
    C4 C3 C2 . . 109.48(16) ?
    O3 C3 H3B . . 109.5 ?
    C4 C3 H3B . . 109.5 ?
    C2 C3 H3B . . 109.5 ?
    C3 C4 C5 . . 114.94(17) y
    C3 C4 H4B . . 108.5 ?
    C5 C4 H4B . . 108.5 ?
    C3 C4 H4C . . 108.5 ?
    C5 C4 H4C . . 108.5 ?
    H4B C4 H4C . . 107.5 ?
    C6 C5 C4 . . 109.85(17) y
    C6 C5 C10 . . 112.35(16) ?
    C4 C5 C10 . . 110.84(14) ?
    C6 C5 H5A . . 107.9 ?
    C4 C5 H5A . . 107.9 ?
    C10 C5 H5A . . 107.9 ?
    C7 C6 C5 . . 112.59(18) ?
    C7 C6 H6A . . 109.1 ?
    C5 C6 H6A . . 109.1 ?
    C7 C6 H6B . . 109.1 ?
    C5 C6 H6B . . 109.1 ?
    H6A C6 H6B . . 107.8 ?
    C6 C7 C8 . . 111.69(15) ?
    C6 C7 H7A . . 109.3 ?
    C8 C7 H7A . . 109.3 ?
    C6 C7 H7B . . 109.3 ?
    C8 C7 H7B . . 109.3 ?
    H7A C7 H7B . . 107.9 ?
    C14 C8 C7 . . 111.37(14) ?
    C14 C8 C9 . . 108.93(15) ?
    C7 C8 C9 . . 109.80(16) ?
    C14 C8 H8A . . 108.9 ?
    C7 C8 H8A . . 108.9 ?
    C9 C8 H8A . . 108.9 ?
    C8 C9 C11 . . 112.89(15) ?
    C8 C9 C10 . . 111.57(15) ?
    C11 C9 C10 . . 113.97(14) ?
    C8 C9 H9 . . 105.9 ?
    C11 C9 H9 . . 105.9 ?
    C10 C9 H9 . . 105.9 ?
    C1 C10 C9 . . 113.66(15) ?
    C1 C10 C19 . . 100.18(14) ?
    C9 C10 C19 . . 115.84(14) ?
    C1 C10 C5 . . 107.06(15) ?
    C9 C10 C5 . . 109.94(13) ?
    C19 C10 C5 . . 109.50(15) ?
    C12 C11 C9 . . 113.59(15) y
    C12 C11 H11A . . 108.8 ?
    C9 C11 H11A . . 108.8 ?
    C12 C11 H11B . . 108.8 ?
    C9 C11 H11B . . 108.8 ?
    H11A C11 H11B . . 107.7 ?
    C13 C12 C11 . . 110.12(16) ?
    C13 C12 H12A . . 109.6 ?
    C11 C12 H12A . . 109.6 ?
    C13 C12 H12B . . 109.6 ?
    C11 C12 H12B . . 109.6 ?
    H12A C12 H12B . . 108.2 ?
    C12 C13 C18 . . 110.98(17) ?
    C12 C13 C17 . . 115.81(17) ?
    C18 C13 C17 . . 107.28(17) y
    C12 C13 C14 . . 108.43(16) ?
    C18 C13 C14 . . 113.29(16) ?
    C17 C13 C14 . . 100.79(15) ?
    C8 C14 C15 . . 119.80(17) ?
    C8 C14 C13 . . 113.53(13) ?
    C15 C14 C13 . . 103.60(15) ?
    C8 C14 H14 . . 106.3 ?
    C15 C14 H14 . . 106.3 ?
    C13 C14 H14 . . 106.3 ?
    C16 C15 C14 . . 103.53(19) ?
    C16 C15 H15A . . 111.1 ?
    C14 C15 H15A . . 111.1 ?
    C16 C15 H15B . . 111.1 ?
    C14 C15 H15B . . 111.1 ?
    H15A C15 H15B . . 109.0 ?
    O4 C16 C17 . . 125.6(2) ?
    O4 C16 C15 . . 125.4(3) ?
    C17 C16 C15 . . 108.98(18) y
    C16 C17 C13 . . 102.17(17) ?
    C16 C17 H17A . . 111.3 ?
    C13 C17 H17A . . 111.3 ?
    C16 C17 H17B . . 111.3 ?
    C13 C17 H17B . . 111.3 ?
    H17A C17 H17B . . 109.2 ?
    C13 C18 H18A . . 109.5 ?
    C13 C18 H18B . . 109.5 ?
    H18A C18 H18B . . 109.5 ?
    C13 C18 H18C . . 109.5 ?
    H18A C18 H18C . . 109.5 ?
    H18B C18 H18C . . 109.5 ?
    O1 C19 C10 . . 105.95(16) ?
    O1 C19 H19A . . 110.5 ?
    C10 C19 H19A . . 110.5 ?
    O1 C19 H19B . . 110.5 ?
    C10 C19 H19B . . 110.5 ?
    H19A C19 H19B . . 108.7 ?
loop_
    _geom_torsion_atom_site_label_1
    _geom_torsion_atom_site_label_2
    _geom_torsion_atom_site_label_3
    _geom_torsion_atom_site_label_4
    _geom_torsion_site_symmetry_1
    _geom_torsion_site_symmetry_2
    _geom_torsion_site_symmetry_3
    _geom_torsion_site_symmetry_4
    _geom_torsion
    _geom_torsion_publ_flag
    C19 O1 C2 O2 . . . . -142.16(15) y
    C19 O1 C2 C1 . . . . -23.84(19) ?
    C19 O1 C2 C3 . . . . 93.54(17) ?
    C10 C1 C2 O2 . . . . 158.11(16) ?
    C10 C1 C2 O1 . . . . 41.46(17) y
    C10 C1 C2 C3 . . . . -72.9(2) ?
    O2 C2 C3 O3 . . . . 64.1(2) ?
    O1 C2 C3 O3 . . . . -175.03(16) ?
    C1 C2 C3 O3 . . . . -63.1(2) y
    O2 C2 C3 C4 . . . . -174.50(18) ?
    O1 C2 C3 C4 . . . . -53.7(2) ?
    C1 C2 C3 C4 . . . . 58.3(2) ?
    O3 C3 C4 C5 . . . . 75.6(2) ?
    C2 C3 C4 C5 . . . . -42.7(2) ?
    C3 C4 C5 C6 . . . . 169.86(18) y
    C3 C4 C5 C10 . . . . 45.1(2) ?
    C4 C5 C6 C7 . . . . -176.24(17) ?
    C10 C5 C6 C7 . . . . -52.4(2) ?
    C5 C6 C7 C8 . . . . 54.4(3) ?
    C6 C7 C8 C14 . . . . -177.36(19) ?
    C6 C7 C8 C9 . . . . -56.6(2) y
    C14 C8 C9 C11 . . . . -49.58(18) ?
    C7 C8 C9 C11 . . . . -171.78(16) ?
    C14 C8 C9 C10 . . . . -179.45(14) ?
    C7 C8 C9 C10 . . . . 58.35(18) ?
    C2 C1 C10 C9 . . . . -166.58(15) ?
    C2 C1 C10 C19 . . . . -42.37(17) ?
    C2 C1 C10 C5 . . . . 71.82(17) ?
    C8 C9 C10 C1 . . . . -176.07(14) ?
    C11 C9 C10 C1 . . . . 54.6(2) ?
    C8 C9 C10 C19 . . . . 68.68(19) ?
    C11 C9 C10 C19 . . . . -60.6(2) ?
    C8 C9 C10 C5 . . . . -56.09(19) ?
    C11 C9 C10 C5 . . . . 174.61(17) ?
    C6 C5 C10 C1 . . . . 176.60(15) ?
    C4 C5 C10 C1 . . . . -60.1(2) ?
    C6 C5 C10 C9 . . . . 52.7(2) ?
    C4 C5 C10 C9 . . . . 176.02(17) ?
    C6 C5 C10 C19 . . . . -75.65(19) ?
    C4 C5 C10 C19 . . . . 47.7(2) ?
    C8 C9 C11 C12 . . . . 50.3(2) ?
    C10 C9 C11 C12 . . . . 178.96(17) y
    C9 C11 C12 C13 . . . . -54.3(2) ?
    C11 C12 C13 C18 . . . . -67.1(2) y
    C11 C12 C13 C17 . . . . 170.30(18) ?
    C11 C12 C13 C14 . . . . 57.9(2) ?
    C7 C8 C14 C15 . . . . -59.0(2) ?
    C9 C8 C14 C15 . . . . 179.72(16) ?
    C7 C8 C14 C13 . . . . 177.94(17) ?
    C9 C8 C14 C13 . . . . 56.7(2) ?
    C12 C13 C14 C8 . . . . -61.8(2) ?
    C18 C13 C14 C8 . . . . 61.8(2) ?
    C17 C13 C14 C8 . . . . 176.12(17) ?
    C12 C13 C14 C15 . . . . 166.64(15) ?
    C18 C13 C14 C15 . . . . -69.71(19) ?
    C17 C13 C14 C15 . . . . 44.6(2) ?
    C8 C14 C15 C16 . . . . -156.82(17) ?
    C13 C14 C15 C16 . . . . -29.09(19) ?
    C14 C15 C16 O4 . . . . -179.7(2) ?
    C14 C15 C16 C17 . . . . 2.5(2) ?
    O4 C16 C17 C13 . . . . -152.8(2) ?
    C15 C16 C17 C13 . . . . 25.0(2) ?
    C12 C13 C17 C16 . . . . -158.74(18) ?
    C18 C13 C17 C16 . . . . 76.7(2) ?
    C14 C13 C17 C16 . . . . -42.0(2) ?
    C2 O1 C19 C10 . . . . -3.4(2) ?
    C1 C10 C19 O1 . . . . 28.71(17) ?
    C9 C10 C19 O1 . . . . 151.40(15) ?
    C5 C10 C19 O1 . . . . -83.62(18) ?
loop_
    _geom_hbond_atom_site_label_D
    _geom_hbond_atom_site_label_H
    _geom_hbond_atom_site_label_A
    _geom_hbond_site_symmetry_A
    _geom_hbond_distance_DH
    _geom_hbond_distance_HA
    _geom_hbond_distance_DA
    _geom_hbond_angle_DHA
    O2 H2A O1 2_556 0.82 2.03 2.8088(19) 158.2
data_global
_journal_date_recd_electronic     2009-06-24
_journal_date_accepted     2009-07-24
_journal_name_full     'Acta Crystallographica, Section E'
_journal_year     2009
_journal_volume     65
_journal_issue      8
_journal_page_first     o2043
_journal_page_last     o2043
_journal_paper_category     QO
_journal_coeditor_code     JH2087
_publ_contact_author_name     'Prof. Lu Yang'
_publ_contact_author_address
; Institute of Materia Medica
  Chinese Academy of Medical Sciences
  and Peking Union Medical College
  1 Xiannong tan street, Beijing 100050
  People's Republic of China
;
_publ_contact_author_email     luy@imm.ac.cn
_publ_contact_author_fax     '86 10 6316 5212'
_publ_contact_author_phone     '86 10 6316 5212'
_publ_section_title
;
2a,3a-Dihydroxyandrostan-16-one
;
loop_
    _publ_author_name
    _publ_author_footnote
    _publ_author_address
    'Li Zhang' .
; Institute of Materia Medica
  Chinese Academy of Medical Sciences
  and Peking Union Medical College
  1 Xiannong Tan Street, Beijing 100050
  People's Republic of China
;
    'Xin Fang' .
; State Key Laboratory of Phytochemistry and Plant Resources in West China,
  Kunming Institute of Botany,
  Chinese Academy of Sciences,
  Kunming 650204, Yunnan,
  People's Republic of China
;
    'Xiao-Jiang Hao' .
; State Key Laboratory of Phytochemistry and Plant Resources in West China,
  Kunming Institute of Botany,
  Chinese Academy of Sciences,
  Kunming 650204, Yunnan,
  People's Republic of China
;
    'Yang Lu' .
; Institute of Materia Medica
  Chinese Academy of Medical Sciences
  and Peking Union Medical College
  1 Xiannong Tan Street, Beijing 100050
  People's Republic of China
;
