# Supplementary material for: 2a,3a-Dihydroxy­androstan-16-one
Source: Acta Crystallogr Sect E Struct Rep Online. 2009 Jul 31;65(Pt 8):o2043. doi: 10.1107/S1600536809029493 (PMC2977197; doi:10.1107/S1600536809029493)
Supplement: Supplementary file 2 [file e-65-o2043-Isup2.hkl]

# 
# h,k,l, Fc-squared, Fo-squared, sigma(Fo-squared) and status flag 
# 
data_I
_shelx_title ' Hdk_61_0m in P2(1)' 
_shelx_refln_list_code          4 
_shelx_F_calc_maximum       88.73 
_exptl_crystal_F_000       348.00 
_reflns_d_resolution_high  0.7683 
 
loop_ 
 _symmetry_equiv_pos_as_xyz 
 'x, y, z' 
 '-x, y+1/2, -z' 
 
_cell_length_a    10.8687 
_cell_length_b     6.3379 
_cell_length_c    12.9038 
_cell_angle_alpha  90.000 
_cell_angle_beta  112.882 
_cell_angle_gamma  90.000 
 
_shelx_F_squared_multiplier     1.000 
 
loop_ 
 _refln_index_h 
 _refln_index_k 
 _refln_index_l 
 _refln_F_squared_calc 
 _refln_F_squared_meas 
 _refln_F_squared_sigma 
 _refln_observed_status 
   1   0   0      250.25      236.79      3.13 o 
   2   0   0     3844.57     3881.11     36.70 o 
   3   0   0      404.54      438.60      3.69 o 
   4   0   0     1889.50     1961.76     15.86 o 
   5   0   0       60.65       58.43      0.68 o 
   6   0   0      630.12      662.90      5.59 o 
   7   0   0       69.02       73.86      1.03 o 
   8   0   0      109.82      111.95      1.55 o 
   9   0   0       78.85       77.88      3.25 o 
  10   0   0        0.92        1.07      0.85 o 
  11   0   0      134.49      124.43      4.87 o 
  12   0   0        1.42        2.04      1.15 o 
  13   0   0        6.55        6.27      1.49 o 
   1   1   0     2216.18     2239.92     13.38 o 
   2   1   0       54.13       51.43      0.46 o 
   3   1   0      160.90      178.40      1.23 o 
   4   1   0      127.85      134.74      1.08 o 
   5   1   0       24.27       28.39      0.38 o 
   6   1   0       29.60       29.29      0.40 o 
   7   1   0       69.00       63.40      0.65 o 
   8   1   0      293.68      285.45      2.82 o 
   9   1   0        1.34        1.68      0.29 o 
  10   1   0       16.16       15.25      0.78 o 
  11   1   0        8.55        6.29      0.95 o 
  12   1   0       43.66       53.87      2.23 o 
   0   2   0      436.62      452.51      4.04 o 
   1   2   0      728.18      738.08      4.53 o 
   2   2   0      222.08      235.67      1.44 o 
   3   2   0       68.80       71.27      0.60 o 
   4   2   0      125.41      112.37      0.89 o 
   5   2   0       39.39       40.95      0.43 o 
   6   2   0       86.62       78.25      0.95 o 
   7   2   0       35.05       32.71      0.60 o 
   8   2   0      101.41       97.36      1.22 o 
   9   2   0       86.48       81.07      1.35 o 
  10   2   0       20.35       20.57      0.70 o 
  11   2   0        9.07        9.15      0.84 o 
  12   2   0        0.17        1.15      0.77 o 
   1   3   0       48.36       55.94      0.59 o 
   2   3   0      249.62      263.21      1.80 o 
   3   3   0       15.13       20.53      0.29 o 
   4   3   0       54.17       53.40      0.56 o 
   5   3   0       75.76       71.30      0.91 o 
   6   3   0       77.76       71.88      0.96 o 
   7   3   0        1.80        1.08      0.21 o 
   8   3   0       42.02       37.12      0.74 o 
   9   3   0        9.02        8.23      0.46 o 
  10   3   0       54.06       58.20      1.33 o 
  11   3   0        0.85        0.40      0.40 o 
  12   3   0        5.43        6.06      0.85 o 
   0   4   0      955.03     1027.18     10.11 o 
   1   4   0       39.35       40.23      0.56 o 
   2   4   0       36.73       37.97      0.46 o 
   3   4   0       26.60       29.58      0.43 o 
   4   4   0       36.10       36.59      0.67 o 
   5   4   0       18.64       17.54      0.44 o 
   6   4   0        0.74        0.32      0.22 o 
   7   4   0      107.72       99.58      1.54 o 
   8   4   0       20.18       17.86      0.62 o 
   9   4   0       38.35       37.15      0.96 o 
  10   4   0        7.09        5.29      0.55 o 
  11   4   0        4.85        5.42      0.65 o 
   1   5   0       10.86       12.58      0.36 o 
   2   5   0       10.22       11.18      0.38 o 
   3   5   0       17.39       14.76      0.51 o 
   4   5   0      165.15      162.72      2.31 o 
   5   5   0        0.48        0.46      0.30 o 
   6   5   0        1.40        1.28      0.32 o 
   7   5   0       67.17       62.74      1.44 o 
   8   5   0       47.43       44.72      1.26 o 
   9   5   0        2.86        2.91      0.47 o 
  10   5   0        7.51        8.15      0.64 o 
   0   6   0      162.50      165.05      3.32 o 
   1   6   0       33.08       31.44      0.76 o 
   2   6   0       11.32       11.08      0.65 o 
   3   6   0       17.03       18.05      0.89 o 
   4   6   0      154.68      152.61      3.33 o 
   5   6   0       20.20       18.78      1.35 o 
   6   6   0       26.46       24.00      0.88 o 
   7   6   0       14.38       16.19      0.79 o 
   8   6   0       12.22       11.43      0.75 o 
   1   7   0       11.04       10.92      0.89 o 
   2   7   0        0.06       -0.43      0.43 o 
   3   7   0        4.55        3.26      0.81 o 
   4   7   0       14.67       15.12      1.33 o 
   5   7   0        6.30        6.84      0.59 o 
   6   7   0        0.83        1.09      0.43 o 
   0   8   0       99.64      112.68      5.08 o 
   1   8   0        0.09        0.60      0.76 o 
   2   8   0        0.11        0.01      0.68 o 
   3   8   0       17.06       18.45      1.53 o 
 -13   0   1        6.94        6.07      1.50 o 
 -12   0   1        0.83        2.13      1.08 o 
 -11   0   1       51.86       49.45      2.82 o 
 -10   0   1        7.92        8.13      1.25 o 
  -9   0   1       77.43       79.31      1.35 o 
  -8   0   1     1800.23     1716.00     15.05 o 
  -7   0   1      189.34      192.97      2.08 o 
  -6   0   1      202.75      198.08      1.99 o 
  -5   0   1      300.09      305.11      2.89 o 
  -4   0   1        4.08        6.71      0.23 o 
  -3   0   1       18.86       21.71      0.36 o 
  -2   0   1      372.52      365.74      4.40 o 
  -1   0   1        1.98        3.88      0.12 o 
   0   0   1      237.69      243.13      3.26 o 
   1   0   1     4226.36     4342.19     46.91 o 
   2   0   1      457.14      445.19      4.12 o 
   3   0   1     4370.13     4534.87     36.80 o 
   4   0   1        8.98       13.01      0.29 o 
   5   0   1     1180.29     1221.13     10.02 o 
   6   0   1        0.26        1.07      0.16 o 
   7   0   1        0.15        0.05      0.16 o 
   8   0   1      360.84      344.15      4.26 o 
   9   0   1       12.22       13.86      1.48 o 
  10   0   1       19.45       16.34      1.68 o 
  11   0   1       57.60       59.12      3.20 o 
  12   0   1       55.14       51.85      3.15 o 
 -13   1   1        5.49        5.36      1.06 o 
 -12   1   1       38.33       36.49      1.86 o 
 -11   1   1        0.91        0.98      0.63 o 
 -10   1   1        3.40        3.10      0.34 o 
  -9   1   1      113.01      114.87      1.48 o 
  -8   1   1       90.97       89.13      1.06 o 
  -7   1   1      209.73      208.42      1.76 o 
  -6   1   1       64.74       59.84      0.65 o 
  -5   1   1      127.75      140.57      1.11 o 
  -4   1   1      120.15      141.18      1.04 o 
  -3   1   1      269.85      272.10      1.88 o 
  -2   1   1      106.93      109.68      0.85 o 
  -1   1   1     6747.47     6676.37     46.07 o 
   0   1   1     1939.31     1959.27     15.57 o 
   1   1   1      367.08      376.75      2.59 o 
   2   1   1      155.60      171.57      1.18 o 
   3   1   1     1033.95     1071.10      6.10 o 
   4   1   1      476.89      513.97      3.19 o 
   5   1   1       81.94       78.08      0.66 o 
   6   1   1      129.40      131.31      1.06 o 
   7   1   1       63.74       65.13      0.87 o 
   8   1   1      168.68      156.29      1.79 o 
   9   1   1        3.38        2.96      0.41 o 
  10   1   1        8.92       10.05      0.99 o 
  11   1   1       20.13       20.59      1.41 o 
  12   1   1       23.37       28.89      2.46 o 
 -12   2   1        4.75        5.84      0.76 o 
 -11   2   1       14.98       14.52      0.71 o 
 -10   2   1        7.17        6.79      0.46 o 
  -9   2   1        7.31        5.75      0.41 o 
  -8   2   1       22.50       22.85      0.54 o 
  -7   2   1       61.23       59.31      0.83 o 
  -6   2   1        4.08        3.88      0.16 o 
  -5   2   1       72.60       73.52      0.69 o 
  -4   2   1       58.33       49.90      0.52 o 
  -3   2   1        0.36        0.30      0.06 o 
  -2   2   1       95.35       98.15      0.80 o 
  -1   2   1      250.79      249.24      1.62 o 
   0   2   1       98.56      110.85      0.85 o 
   1   2   1      192.83      197.38      1.28 o 
   2   2   1      125.87      128.24      0.84 o 
   3   2   1      257.84      263.92      1.85 o 
   4   2   1       11.15       13.34      0.20 o 
   5   2   1       26.85       22.50      0.36 o 
   6   2   1       27.52       26.83      0.56 o 
   7   2   1      102.99       94.67      1.22 o 
   8   2   1       54.77       54.79      0.80 o 
   9   2   1       14.03       12.12      0.55 o 
  10   2   1        5.31        4.77      0.49 o 
  11   2   1        2.56        2.03      0.60 o 
  12   2   1        6.58        7.68      1.09 o 
 -12   3   1        2.90        3.17      0.54 o 
 -11   3   1       20.30       21.83      0.87 o 
 -10   3   1       33.28       30.48      0.95 o 
  -9   3   1       18.64       19.16      0.57 o 
  -8   3   1       20.80       21.76      0.56 o 
  -7   3   1       91.90       88.27      1.08 o 
  -6   3   1       20.92       19.08      0.46 o 
  -5   3   1       21.97       18.61      0.35 o 
  -4   3   1       29.80       36.64      0.42 o 
  -3   3   1      444.77      445.07      3.10 o 
  -2   3   1      124.13      130.82      1.02 o 
  -1   3   1      117.51      127.65      1.06 o 
   0   3   1      891.59      969.67      6.26 o 
   1   3   1      131.03      155.74      1.42 o 
   2   3   1      247.80      266.64      1.75 o 
   3   3   1      173.45      181.35      1.28 o 
   4   3   1      135.93      137.69      1.37 o 
   5   3   1       23.36       22.67      0.47 o 
   6   3   1       11.01       13.29      0.40 o 
   7   3   1      131.84      120.09      1.52 o 
   8   3   1      152.50      146.71      2.01 o 
   9   3   1        6.92        6.67      0.40 o 
  10   3   1        1.94        1.89      0.44 o 
  11   3   1        0.06        0.10      0.53 o 
 -11   4   1        1.10        1.95      0.48 o 
 -10   4   1        2.19        2.39      0.43 o 
  -9   4   1       29.55       28.72      0.86 o 
  -8   4   1      150.29      144.60      1.89 o 
  -7   4   1        5.97        6.15      0.38 o 
  -6   4   1       10.19        9.59      0.37 o 
  -5   4   1        0.94        1.12      0.18 o 
  -4   4   1       51.59       53.84      0.67 o 
  -3   4   1       36.62       40.34      0.51 o 
  -2   4   1       53.54       51.99      0.64 o 
  -1   4   1      379.27      389.56      2.96 o 
   0   4   1       39.12       42.69      0.57 o 
   1   4   1      220.21      250.09      1.94 o 
   2   4   1       11.24       15.08      0.29 o 
   3   4   1       14.54       15.68      0.40 o 
   4   4   1        0.33        0.16      0.16 o 
   5   4   1       12.94       13.78      0.55 o 
   6   4   1       17.93       18.02      0.59 o 
   7   4   1       34.28       35.95      0.94 o 
   8   4   1      147.60      142.05      2.44 o 
   9   4   1        4.55        4.47      0.49 o 
  10   4   1        9.75       11.23      0.78 o 
  11   4   1        5.00        7.94      0.76 o 
 -10   5   1        2.67        2.08      0.47 o 
  -9   5   1       18.63       19.27      0.82 o 
  -8   5   1       63.83       62.86      1.35 o 
  -7   5   1       38.52       40.06      1.10 o 
  -6   5   1       42.42       42.88      0.93 o 
  -5   5   1       99.63       96.66      1.45 o 
  -4   5   1       62.59       61.45      1.05 o 
  -3   5   1       24.46       24.02      0.49 o 
  -2   5   1      118.78      115.45      1.19 o 
  -1   5   1      341.34      336.95      2.69 o 
   0   5   1      543.23      549.47      4.31 o 
   1   5   1       56.50       58.08      0.93 o 
   2   5   1       38.58       38.53      0.84 o 
   3   5   1       34.28       31.20      0.78 o 
   4   5   1        7.91        7.74      0.54 o 
   5   5   1       35.29       31.39      1.22 o 
   6   5   1       30.23       28.65      0.93 o 
   7   5   1       74.77       77.44      1.67 o 
   8   5   1       70.54       74.37      1.68 o 
   9   5   1        8.25        8.04      0.62 o 
  10   5   1        0.29       -0.76      0.76 o 
  -9   6   1        0.27        0.01      0.45 o 
  -8   6   1       14.43       14.70      0.80 o 
  -7   6   1       28.57       31.46      1.16 o 
  -6   6   1        6.58        5.59      0.55 o 
  -5   6   1       23.34       23.90      0.87 o 
  -4   6   1      129.51      128.13      2.98 o 
  -3   6   1        7.78        7.22      0.56 o 
  -2   6   1        0.56        0.35      0.27 o 
  -1   6   1      100.92       98.93      1.51 o 
   0   6   1       26.68       24.87      0.69 o 
   1   6   1       71.75       73.58      1.34 o 
   2   6   1        0.39       -0.12      0.32 o 
   3   6   1        2.61        2.67      0.48 o 
   4   6   1       71.81       68.41      1.93 o 
   5   6   1       13.14       12.29      0.90 o 
   6   6   1        8.72        8.04      0.61 o 
   7   6   1       11.94       11.03      0.71 o 
   8   6   1        4.70        5.57      0.61 o 
  -7   7   1        0.45        0.59      0.43 o 
  -6   7   1        0.18       -0.32      0.32 o 
  -5   7   1        0.58        0.90      0.36 o 
  -4   7   1        4.41        3.96      0.82 o 
  -3   7   1        9.00        7.84      1.03 o 
  -2   7   1        2.38        1.96      0.57 o 
  -1   7   1        3.06        3.47      0.63 o 
   0   7   1       21.78       20.69      0.97 o 
   1   7   1        4.60        2.92      0.63 o 
   2   7   1        0.10       -0.22      0.44 o 
   3   7   1        5.64        4.05      0.86 o 
   4   7   1        3.93        3.64      0.85 o 
   5   7   1        6.94        6.09      1.02 o 
   6   7   1        0.35        0.49      0.45 o 
  -3   8   1        1.67        0.89      0.80 o 
  -2   8   1        4.40        1.61      1.20 o 
  -1   8   1       12.50       12.29      1.28 o 
   0   8   1        9.05        9.61      1.22 o 
   1   8   1       24.22       26.85      1.19 o 
   2   8   1       12.20       11.92      1.26 o 
 -13   0   2       24.32       22.32      2.21 o 
 -12   0   2        0.38        2.17      1.07 o 
 -11   0   2        0.88        1.30      0.88 o 
 -10   0   2      118.30      111.32      2.51 o 
  -9   0   2      411.99      402.54      4.91 o 
  -8   0   2      299.16      278.00      3.87 o 
  -7   0   2        1.90        1.67      0.26 o 
  -6   0   2        0.66        0.18      0.16 o 
  -5   0   2      490.14      475.97      5.24 o 
  -4   0   2       21.05       19.75      0.44 o 
  -3   0   2       21.96       23.67      0.49 o 
  -2   0   2      830.17      810.63      8.51 o 
  -1   0   2        4.33        3.33      0.12 o 
   0   0   2     5406.97     5099.09     43.03 o 
   1   0   2     1070.19     1073.60      9.59 o 
   2   0   2      133.09      122.80      1.18 o 
   3   0   2        2.69        1.79      0.13 o 
   4   0   2      572.10      680.77      5.47 o 
   5   0   2       86.49       92.38      0.98 o 
   6   0   2        0.48        0.40      0.15 o 
   7   0   2       30.75       29.34      0.79 o 
   8   0   2        2.57        2.16      0.86 o 
   9   0   2        4.55        5.83      1.13 o 
  10   0   2       17.35       15.46      1.65 o 
  11   0   2      109.52      114.83      4.71 o 
  12   0   2       15.65       20.82      2.21 o 
 -13   1   2        0.95        1.85      0.85 o 
 -12   1   2        8.60        8.05      1.04 o 
 -11   1   2        3.20        2.52      0.55 o 
 -10   1   2        1.22        0.66      0.25 o 
  -9   1   2      262.49      255.81      2.62 o 
  -8   1   2      168.22      166.29      1.55 o 
  -7   1   2      116.05      108.50      1.02 o 
  -6   1   2      129.65      130.11      1.16 o 
  -5   1   2      284.12      311.58      2.28 o 
  -4   1   2     1362.88     1436.76      9.18 o 
  -3   1   2      339.81      330.96      2.25 o 
  -2   1   2     1048.75     1051.20      6.36 o 
  -1   1   2     3233.06     3319.19     19.27 o 
   0   1   2     4554.32     4516.87     26.90 o 
   1   1   2      647.87      655.19      4.12 o 
   2   1   2      205.94      210.19      1.35 o 
   3   1   2      340.53      379.36      2.29 o 
   4   1   2      994.24     1117.59      6.29 o 
   5   1   2      147.32      138.70      1.07 o 
   6   1   2       26.09       23.82      0.45 o 
   7   1   2      131.98      130.44      1.42 o 
   8   1   2       22.65       25.08      0.62 o 
   9   1   2        3.30        5.15      0.62 o 
  10   1   2        3.25        2.56      0.73 o 
  11   1   2        9.02        8.42      1.07 o 
  12   1   2       18.78       19.74      1.52 o 
 -13   2   2        0.48       -0.44      0.75 o 
 -12   2   2       16.51       19.15      0.96 o 
 -11   2   2        3.13        2.05      0.40 o 
 -10   2   2        6.11        5.70      0.43 o 
  -9   2   2        2.54        2.40      0.32 o 
  -8   2   2       41.90       41.66      0.68 o 
  -7   2   2        1.33        1.09      0.14 o 
  -6   2   2       72.23       68.30      0.70 o 
  -5   2   2       80.89       83.12      0.76 o 
  -4   2   2       45.03       46.83      0.49 o 
  -3   2   2       42.32       39.44      0.40 o 
  -2   2   2      114.75      116.77      0.85 o 
  -1   2   2      846.77      915.09      5.68 o 
   0   2   2      190.99      222.53      1.42 o 
   1   2   2      192.97      199.93      1.38 o 
   2   2   2       10.35       10.35      0.23 o 
   3   2   2      146.91      141.75      1.21 o 
   4   2   2       99.75      100.57      1.02 o 
   5   2   2        3.84        3.98      0.22 o 
   6   2   2       34.88       33.80      0.59 o 
   7   2   2       31.98       28.33      0.57 o 
   8   2   2      111.69      106.13      1.40 o 
   9   2   2       11.23       10.77      0.60 o 
  10   2   2       17.92       17.41      1.01 o 
  11   2   2        0.08       -0.36      0.67 o 
 -12   3   2        2.06        3.09      0.50 o 
 -11   3   2        9.92       10.33      0.64 o 
 -10   3   2        0.29        0.25      0.29 o 
  -9   3   2      149.42      147.75      1.76 o 
  -8   3   2      245.74      231.97      2.41 o 
  -7   3   2        1.32        1.42      0.20 o 
  -6   3   2      142.81      140.34      1.27 o 
  -5   3   2       66.25       65.94      0.69 o 
  -4   3   2      157.05      153.89      1.18 o 
  -3   3   2      101.00      103.79      0.89 o 
  -2   3   2      438.47      440.31      3.12 o 
  -1   3   2      210.34      237.07      1.72 o 
   0   3   2     1317.82     1413.12      9.32 o 
   1   3   2      198.30      206.42      1.55 o 
   2   3   2      112.30      111.95      0.96 o 
   3   3   2      287.98      290.47      2.27 o 
   4   3   2       10.88        9.08      0.29 o 
   5   3   2        7.86        5.94      0.27 o 
   6   3   2        5.73        5.22      0.32 o 
   7   3   2      240.75      225.08      2.70 o 
   8   3   2      118.30      105.27      1.58 o 
   9   3   2       61.85       60.44      1.11 o 
  10   3   2        7.72        6.87      0.59 o 
  11   3   2       14.59       19.54      1.43 o 
 -11   4   2        5.12        5.59      0.58 o 
 -10   4   2        1.46        1.12      0.37 o 
  -9   4   2      146.56      147.55      2.08 o 
  -8   4   2      163.03      157.50      1.86 o 
  -7   4   2       10.26        9.14      0.39 o 
  -6   4   2       18.20       18.64      0.46 o 
  -5   4   2       23.23       24.70      0.47 o 
  -4   4   2       24.68       27.64      0.39 o 
  -3   4   2       24.23       22.33      0.39 o 
  -2   4   2       51.15       51.45      0.60 o 
  -1   4   2      131.41      134.75      1.13 o 
   0   4   2      450.81      453.33      3.39 o 
   1   4   2       12.72       15.31      0.31 o 
   2   4   2       20.17       16.98      0.44 o 
   3   4   2        8.17        8.83      0.40 o 
   4   4   2       75.48       76.39      1.15 o 
   5   4   2        5.85        4.02      0.43 o 
   6   4   2       57.89       55.47      1.28 o 
   7   4   2        5.46        4.96      0.48 o 
   8   4   2        2.83        2.63      0.45 o 
   9   4   2        6.40        6.54      0.53 o 
  10   4   2        3.63        4.29      0.62 o 
 -10   5   2        1.51        1.78      0.42 o 
  -9   5   2       49.09       49.19      1.15 o 
  -8   5   2      212.98      213.29      2.73 o 
  -7   5   2       24.20       23.89      0.72 o 
  -6   5   2      133.11      126.06      1.80 o 
  -5   5   2       76.45       75.13      1.22 o 
  -4   5   2        1.90        1.10      0.22 o 
  -3   5   2       98.32       96.43      1.17 o 
  -2   5   2      252.13      257.42      2.08 o 
  -1   5   2       56.13       56.11      0.69 o 
   0   5   2      311.35      321.15      3.03 o 
   1   5   2       18.26       15.42      0.52 o 
   2   5   2       10.96       10.34      0.49 o 
   3   5   2      225.56      217.02      3.03 o 
   4   5   2      152.91      145.96      2.59 o 
   5   5   2       64.05       66.31      1.82 o 
   6   5   2        8.32        8.20      0.58 o 
   7   5   2       63.37       60.83      1.48 o 
   8   5   2       42.02       41.99      1.27 o 
   9   5   2       22.82       26.48      1.07 o 
  -9   6   2       11.32       11.80      0.87 o 
  -8   6   2        7.80        7.37      0.62 o 
  -7   6   2        3.49        3.58      0.45 o 
  -6   6   2        4.27        4.84      0.46 o 
  -5   6   2       38.51       38.06      1.07 o 
  -4   6   2       61.13       60.52      1.83 o 
  -3   6   2       42.87       44.78      1.19 o 
  -2   6   2       14.88       16.01      0.53 o 
  -1   6   2       99.70       99.46      1.22 o 
   0   6   2        1.62        1.36      0.30 o 
   1   6   2       15.84       16.77      0.74 o 
   2   6   2        2.23        1.68      0.38 o 
   3   6   2       23.49       23.36      0.96 o 
   4   6   2       13.51       12.42      0.90 o 
   5   6   2        0.66        0.37      0.47 o 
   6   6   2       36.81       38.22      1.15 o 
   7   6   2       41.91       45.22      1.32 o 
   8   6   2        8.05        8.19      0.70 o 
  -7   7   2        9.96       10.43      0.74 o 
  -6   7   2        4.98        5.11      0.49 o 
  -5   7   2       10.63       10.26      0.59 o 
  -4   7   2        1.49        0.37      0.61 o 
  -3   7   2        6.69        5.38      0.92 o 
  -2   7   2       16.54       13.80      0.97 o 
  -1   7   2       12.87       15.22      0.96 o 
   0   7   2       10.21        9.55      0.73 o 
   1   7   2        6.81        8.27      0.69 o 
   2   7   2        4.75        5.78      0.76 o 
   3   7   2        7.01        6.91      1.00 o 
   4   7   2        8.45        7.77      1.03 o 
   5   7   2        2.85        2.63      0.85 o 
   6   7   2        2.82        3.17      0.58 o 
  -3   8   2        0.15        0.63      1.15 o 
  -2   8   2        9.95       15.67      2.10 o 
  -1   8   2        6.89        6.11      1.05 o 
   0   8   2       13.11       16.23      1.14 o 
   1   8   2       12.07       13.15      0.90 o 
   2   8   2       11.10       10.05      0.96 o 
 -13   0   3       64.10       63.84      3.49 o 
 -12   0   3       13.03       10.70      1.55 o 
 -11   0   3        0.74        1.92      0.94 o 
 -10   0   3      169.18      168.61      2.54 o 
  -9   0   3        8.31        8.24      0.53 o 
  -8   0   3     1284.94     1227.82     16.97 o 
  -7   0   3       11.96       11.10      0.49 o 
  -6   0   3       43.08       55.63      1.07 o 
  -5   0   3       85.04       94.36      1.48 o 
  -4   0   3      253.87      247.26      2.84 o 
  -3   0   3      226.45      220.71      2.82 o 
  -2   0   3     2585.09     2430.93     30.75 o 
  -1   0   3      112.97      100.08      0.96 o 
   0   0   3      272.07      270.99      2.12 o 
   1   0   3     1809.81     1799.86     15.28 o 
   2   0   3     2387.70     2467.18     18.41 o 
   3   0   3     5555.01     6123.79     49.51 o 
   4   0   3        0.35        0.36      0.13 o 
   5   0   3        2.27        4.68      0.24 o 
   6   0   3      134.90      146.63      1.57 o 
   7   0   3       32.23       31.14      0.99 o 
   8   0   3        5.97        3.32      0.94 o 
   9   0   3        6.03        8.34      1.33 o 
  10   0   3       12.52       12.80      1.62 o 
  11   0   3       19.80       25.00      2.24 o 
 -13   1   3       21.52       24.28      1.62 o 
 -12   1   3       16.24       15.57      1.28 o 
 -11   1   3       32.10       31.41      1.25 o 
 -10   1   3       15.73       15.67      0.68 o 
  -9   1   3      302.44      292.07      2.62 o 
  -8   1   3      135.77      115.33      1.31 o 
  -7   1   3      171.69      168.12      1.59 o 
  -6   1   3       51.77       49.93      0.63 o 
  -5   1   3       92.61       97.42      0.91 o 
  -4   1   3      640.24      703.40      4.84 o 
  -3   1   3      576.23      569.42      4.32 o 
  -2   1   3      273.66      285.58      1.83 o 
  -1   1   3     1992.15     2084.88     11.87 o 
   0   1   3      577.98      639.26      3.98 o 
   1   1   3     1135.41     1227.90      7.05 o 
   2   1   3      135.41      141.77      1.09 o 
   3   1   3       89.34       80.15      0.64 o 
   4   1   3      225.63      252.38      1.68 o 
   5   1   3       80.66       79.45      0.89 o 
   6   1   3       32.31       33.34      0.57 o 
   7   1   3       14.47       11.70      0.42 o 
   8   1   3       93.18       89.47      1.79 o 
   9   1   3        5.08        4.09      0.75 o 
  10   1   3        2.84        2.67      0.78 o 
  11   1   3       35.54       40.68      1.94 o 
 -13   2   3       14.38       15.47      1.41 o 
 -12   2   3        6.12        6.72      0.66 o 
 -11   2   3        5.91        6.65      0.61 o 
 -10   2   3       24.03       23.71      0.80 o 
  -9   2   3       69.14       66.73      1.10 o 
  -8   2   3        8.51        7.84      0.27 o 
  -7   2   3       86.63       80.82      0.86 o 
  -6   2   3       11.82       13.59      0.30 o 
  -5   2   3      163.47      161.67      1.33 o 
  -4   2   3       23.83       22.74      0.34 o 
  -3   2   3      140.94      151.28      1.22 o 
  -2   2   3      153.35      163.38      1.12 o 
  -1   2   3     1716.97     1883.70     10.98 o 
   0   2   3      382.58      405.83      2.60 o 
   1   2   3      357.66      382.95      2.76 o 
   2   2   3      660.61      665.80      5.11 o 
   3   2   3        4.10        3.51      0.14 o 
   4   2   3       13.84       13.46      0.35 o 
   5   2   3       40.62       38.50      0.59 o 
   6   2   3       94.35       88.20      1.17 o 
   7   2   3      272.76      239.83      2.50 o 
   8   2   3       74.91       70.35      1.33 o 
   9   2   3       31.96       28.32      1.17 o 
  10   2   3        2.25        3.74      0.85 o 
  11   2   3        5.11        4.27      0.95 o 
 -12   3   3        5.83        5.73      0.66 o 
 -11   3   3       12.57       12.24      0.80 o 
 -10   3   3       19.74       18.09      0.69 o 
  -9   3   3       72.15       68.32      1.07 o 
  -8   3   3      120.51      112.51      1.42 o 
  -7   3   3        7.71        7.46      0.29 o 
  -6   3   3      100.71      104.87      1.02 o 
  -5   3   3       17.79       14.98      0.31 o 
  -4   3   3        4.89        4.45      0.16 o 
  -3   3   3       74.92       81.17      0.71 o 
  -2   3   3       94.61       83.53      0.82 o 
  -1   3   3      178.96      207.20      1.41 o 
   0   3   3      611.87      698.84      3.98 o 
   1   3   3       25.78       28.29      0.30 o 
   2   3   3      116.29      127.79      1.18 o 
   3   3   3      166.49      162.65      1.73 o 
   4   3   3       27.76       25.86      0.55 o 
   5   3   3       49.95       45.00      0.76 o 
   6   3   3        7.73        7.68      0.37 o 
   7   3   3       16.74       15.29      0.62 o 
   8   3   3       57.37       51.95      1.29 o 
   9   3   3        2.81        2.39      0.44 o 
  10   3   3        2.03        1.75      0.73 o 
 -12   4   3        1.50        1.96      0.59 o 
 -11   4   3       12.59       12.95      0.74 o 
 -10   4   3        8.91        8.53      0.61 o 
  -9   4   3       23.11       20.10      0.64 o 
  -8   4   3      132.32      123.25      1.65 o 
  -7   4   3       39.67       40.18      0.76 o 
  -6   4   3       29.50       27.62      0.56 o 
  -5   4   3       27.07       30.78      0.46 o 
  -4   4   3       32.31       32.64      0.44 o 
  -3   4   3       66.70       64.12      0.77 o 
  -2   4   3      128.80      122.64      1.12 o 
  -1   4   3      122.92      132.27      1.10 o 
   0   4   3       44.48       52.29      0.54 o 
   1   4   3       34.48       39.80      0.63 o 
   2   4   3       15.05       16.06      0.50 o 
   3   4   3      354.76      328.57      3.78 o 
   4   4   3        9.39        8.85      0.47 o 
   5   4   3       30.29       26.03      1.05 o 
   6   4   3        9.14       10.31      0.61 o 
   7   4   3        1.42        1.68      0.40 o 
   8   4   3        0.75        0.46      0.35 o 
   9   4   3        2.46        2.73      0.43 o 
  10   4   3        7.78        9.79      0.80 o 
 -11   5   3       11.82       12.03      0.86 o 
 -10   5   3        8.03        8.86      0.63 o 
  -9   5   3       49.28       51.37      1.26 o 
  -8   5   3       15.58       15.60      0.69 o 
  -7   5   3        4.46        4.19      0.42 o 
  -6   5   3       26.35       25.21      0.65 o 
  -5   5   3      120.08      110.44      1.48 o 
  -4   5   3       85.29       76.02      1.08 o 
  -3   5   3      129.38      121.36      1.26 o 
  -2   5   3       48.42       52.74      0.69 o 
  -1   5   3      135.01      126.13      1.16 o 
   0   5   3       12.81       11.38      0.35 o 
   1   5   3       53.90       49.79      0.86 o 
   2   5   3        5.02        4.82      0.34 o 
   3   5   3       18.90       16.10      0.76 o 
   4   5   3       37.26       37.28      1.34 o 
   5   5   3       13.93       14.88      0.91 o 
   6   5   3        1.02        0.86      0.39 o 
   7   5   3       17.47       19.99      0.88 o 
   8   5   3       25.52       26.34      0.91 o 
   9   5   3        3.57        2.93      0.48 o 
  -9   6   3       58.73       62.78      1.59 o 
  -8   6   3       12.25       12.42      0.71 o 
  -7   6   3       13.10       13.75      0.71 o 
  -6   6   3        6.99        6.78      0.46 o 
  -5   6   3        5.36        4.92      0.38 o 
  -4   6   3       65.14       63.02      1.41 o 
  -3   6   3       15.56       16.84      0.58 o 
  -2   6   3       25.00       27.00      0.74 o 
  -1   6   3      185.09      180.42      2.27 o 
   0   6   3        1.98        1.97      0.37 o 
   1   6   3        8.01        7.52      0.57 o 
   2   6   3       24.89       25.27      0.91 o 
   3   6   3        9.01        8.56      0.74 o 
   4   6   3        3.48        2.98      0.60 o 
   5   6   3        0.27        0.36      0.48 o 
   6   6   3        9.70       10.38      0.70 o 
   7   6   3       35.30       38.06      1.25 o 
  -7   7   3        4.44        4.35      0.49 o 
  -6   7   3        0.78        0.88      0.31 o 
  -5   7   3        2.84        2.77      0.65 o 
  -4   7   3        4.68        6.01      0.76 o 
  -3   7   3        1.07        1.07      0.50 o 
  -2   7   3       13.65       15.12      0.82 o 
  -1   7   3       28.44       29.91      1.12 o 
   0   7   3       10.06       14.66      0.85 o 
   1   7   3        0.89        0.91      0.43 o 
   2   7   3        1.58        1.26      0.47 o 
   3   7   3       11.43       11.86      0.96 o 
   4   7   3        2.50        2.75      0.65 o 
   5   7   3        1.79        1.45      0.65 o 
  -3   8   3        1.90        1.21      1.32 o 
  -2   8   3        2.29        3.99      1.48 o 
  -1   8   3        1.24        1.26      0.79 o 
   0   8   3        2.67        4.89      0.68 o 
   1   8   3        3.10        2.48      0.60 o 
 -13   0   4        6.07        7.08      1.57 o 
 -12   0   4        9.97        9.09      1.48 o 
 -11   0   4        3.36        4.18      0.68 o 
 -10   0   4      109.84       99.31      1.94 o 
  -9   0   4       21.69       23.44      0.82 o 
  -8   0   4      155.73      168.48      2.59 o 
  -7   0   4       79.31       81.52      1.47 o 
  -6   0   4        0.27        0.26      0.17 o 
  -5   0   4     7873.25     8451.55     96.61 o 
  -4   0   4      355.92      347.35      4.30 o 
  -3   0   4      584.10      621.78      6.03 o 
  -2   0   4      360.45      379.73      3.52 o 
  -1   0   4      449.71      427.45      3.49 o 
   0   0   4      417.66      441.65      3.41 o 
   1   0   4     1321.35     1322.12      9.87 o 
   2   0   4      115.44      132.39      1.19 o 
   3   0   4      320.67      368.06      3.08 o 
   4   0   4      440.97      508.72      5.04 o 
   5   0   4       78.89       70.79      1.04 o 
   6   0   4       40.61       44.49      1.17 o 
   7   0   4      110.65      110.84      4.00 o 
   8   0   4        0.11        0.74      0.79 o 
   9   0   4        7.31        6.62      1.28 o 
  10   0   4       11.53        9.64      1.54 o 
  11   0   4       57.78       65.14      3.59 o 
 -13   1   4       15.77       15.49      1.37 o 
 -12   1   4        9.71        9.79      0.85 o 
 -11   1   4       21.44       21.63      1.04 o 
 -10   1   4       15.09       15.11      0.57 o 
  -9   1   4      338.79      315.84      3.12 o 
  -8   1   4      130.61      115.91      1.39 o 
  -7   1   4       68.84       69.90      0.84 o 
  -6   1   4      111.01      126.63      1.22 o 
  -5   1   4      706.03      786.30      5.65 o 
  -4   1   4       38.74       37.80      0.49 o 
  -3   1   4      181.37      182.18      1.41 o 
  -2   1   4      169.80      180.23      1.20 o 
  -1   1   4      484.91      536.14      3.06 o 
   0   1   4      524.44      592.66      3.48 o 
   1   1   4      167.04      177.28      1.27 o 
   2   1   4       84.89       92.51      0.75 o 
   3   1   4      768.22      839.58      5.16 o 
   4   1   4      190.35      189.50      1.53 o 
   5   1   4       33.07       34.80      0.60 o 
   6   1   4       14.54       14.95      0.44 o 
   7   1   4        6.08        8.90      0.45 o 
   8   1   4       13.50       12.48      1.02 o 
   9   1   4        0.28        0.38      0.59 o 
  10   1   4       11.05       10.53      1.12 o 
  11   1   4       48.64       54.58      3.20 o 
 -13   2   4       10.64       12.60      1.03 o 
 -12   2   4        0.97        0.49      0.49 o 
 -11   2   4       19.51       17.01      0.82 o 
 -10   2   4       20.49       20.03      0.75 o 
  -9   2   4      430.82      387.31      3.91 o 
  -8   2   4       63.49       59.68      0.76 o 
  -7   2   4       39.30       38.90      0.57 o 
  -6   2   4      328.29      321.74      2.56 o 
  -5   2   4      199.04      219.95      1.82 o 
  -4   2   4        6.07       11.12      0.23 o 
  -3   2   4      203.35      222.29      1.56 o 
  -2   2   4      763.98      832.69      5.11 o 
  -1   2   4     1570.66     1786.11     10.40 o 
   0   2   4      302.66      319.68      2.10 o 
   1   2   4     1142.68     1190.03      7.54 o 
   2   2   4       34.26       32.29      0.45 o 
   3   2   4       57.54       68.10      0.79 o 
   4   2   4       59.84       59.21      0.89 o 
   5   2   4      224.38      215.51      2.16 o 
   6   2   4       51.98       53.01      0.93 o 
   7   2   4        3.04        2.09      0.32 o 
   8   2   4        8.09        5.37      0.50 o 
   9   2   4       15.51       15.98      1.20 o 
  10   2   4       26.49       29.75      1.66 o 
 -13   3   4        6.64        6.48      0.75 o 
 -12   3   4        2.42        2.14      0.54 o 
 -11   3   4        1.34        0.76      0.43 o 
 -10   3   4        8.75        9.00      0.57 o 
  -9   3   4       53.23       49.91      1.05 o 
  -8   3   4      120.62      109.81      1.53 o 
  -7   3   4       58.85       52.09      0.72 o 
  -6   3   4       29.64       32.92      0.55 o 
  -5   3   4      169.14      162.92      1.52 o 
  -4   3   4       21.36       23.70      0.37 o 
  -3   3   4      140.21      153.64      1.32 o 
  -2   3   4      270.58      305.58      2.22 o 
  -1   3   4      842.51      884.46      5.32 o 
   0   3   4      176.67      193.81      1.30 o 
   1   3   4       30.39       32.85      0.37 o 
   2   3   4       26.35       24.03      0.51 o 
   3   3   4      185.78      167.38      1.97 o 
   4   3   4       72.46       75.21      1.06 o 
   5   3   4       41.29       37.96      0.77 o 
   6   3   4      111.31      109.00      1.71 o 
   7   3   4       53.13       51.59      1.26 o 
   8   3   4        8.33        6.62      0.56 o 
   9   3   4        1.98        2.28      0.55 o 
  10   3   4       21.57       28.12      1.63 o 
 -12   4   4        5.95        6.27      0.74 o 
 -11   4   4        9.31        8.54      0.76 o 
 -10   4   4       10.79       11.60      0.81 o 
  -9   4   4      100.45       97.35      1.61 o 
  -8   4   4        4.76        4.12      0.35 o 
  -7   4   4       26.61       24.63      0.60 o 
  -6   4   4      117.48      104.01      1.21 o 
  -5   4   4      114.43       96.43      1.09 o 
  -4   4   4       18.66       19.35      0.40 o 
  -3   4   4       28.59       33.61      0.52 o 
  -2   4   4       19.87       21.51      0.37 o 
  -1   4   4       98.87      111.46      0.94 o 
   0   4   4       17.51       16.18      0.34 o 
   1   4   4       95.24      100.81      1.39 o 
   2   4   4       62.22       61.88      1.02 o 
   3   4   4      103.49      102.22      1.46 o 
   4   4   4      161.57      152.49      2.29 o 
   5   4   4       52.33       49.25      1.48 o 
   6   4   4        4.55        4.71      0.44 o 
   7   4   4       23.68       23.04      0.80 o 
   8   4   4        5.10        3.91      0.52 o 
   9   4   4        0.45        1.10      0.45 o 
 -11   5   4        1.61        3.24      0.96 o 
 -10   5   4        1.49        1.71      0.53 o 
  -9   5   4       96.49       98.35      2.16 o 
  -8   5   4       66.19       64.91      1.46 o 
  -7   5   4        3.14        2.83      0.32 o 
  -6   5   4        7.82        6.95      0.54 o 
  -5   5   4      214.17      203.94      2.23 o 
  -4   5   4        5.24        6.68      0.34 o 
  -3   5   4        7.60        8.26      0.30 o 
  -2   5   4       32.79       31.57      0.53 o 
  -1   5   4      195.30      195.72      1.82 o 
   0   5   4       33.95       36.05      0.72 o 
   1   5   4       33.62       29.83      0.65 o 
   2   5   4       59.14       52.88      1.23 o 
   3   5   4       75.54       68.82      1.59 o 
   4   5   4       32.36       27.74      1.15 o 
   5   5   4        0.59       -0.33      0.38 o 
   6   5   4        4.04        4.07      0.64 o 
   7   5   4        0.73        0.33      0.36 o 
   8   5   4        2.13        2.77      0.46 o 
  -9   6   4       52.16       53.22      1.71 o 
  -8   6   4       24.75       26.14      1.23 o 
  -7   6   4        1.86        2.20      0.56 o 
  -6   6   4        3.33        4.07      0.68 o 
  -5   6   4        9.32        9.35      0.69 o 
  -4   6   4       46.34       42.34      0.90 o 
  -3   6   4        5.31        5.57      0.37 o 
  -2   6   4      100.76       97.29      1.38 o 
  -1   6   4       98.85       94.42      1.63 o 
   0   6   4       35.81       36.54      0.96 o 
   1   6   4       17.56       17.40      0.71 o 
   2   6   4       28.91       24.22      1.00 o 
   3   6   4        4.29        3.91      0.54 o 
   4   6   4       17.54       16.97      1.02 o 
   5   6   4        5.07        4.20      0.69 o 
   6   6   4        5.60        5.32      0.77 o 
   7   6   4       15.49       14.63      0.76 o 
  -7   7   4        0.22       -0.34      0.50 o 
  -6   7   4        0.60        0.65      0.56 o 
  -5   7   4        4.22        5.88      0.78 o 
  -4   7   4        1.98        1.88      0.59 o 
  -3   7   4        0.03        0.15      0.91 o 
  -2   7   4        5.94        6.37      0.57 o 
  -1   7   4       19.30       19.04      0.85 o 
   0   7   4        2.71        2.54      0.49 o 
   1   7   4        4.88        5.05      0.56 o 
   2   7   4        9.46        8.79      0.68 o 
   3   7   4       11.82       13.46      0.89 o 
   4   7   4        9.86       10.33      0.94 o 
  -2   8   4       12.51       16.19      2.24 o 
  -1   8   4        4.01        3.06      0.59 o 
 -14   0   5        5.32        4.32      1.48 o 
 -13   0   5       87.71       98.51      4.50 o 
 -12   0   5        0.96        0.90      0.57 o 
 -11   0   5        2.10        2.54      0.60 o 
 -10   0   5        6.46        6.47      0.53 o 
  -9   0   5       33.14       29.75      0.91 o 
  -8   0   5        8.19        8.67      0.49 o 
  -7   0   5      141.58      140.65      2.18 o 
  -6   0   5      261.87      283.36      3.31 o 
  -5   0   5       79.27       74.49      1.10 o 
  -4   0   5      368.14      422.68      4.61 o 
  -3   0   5       52.24       54.66      0.75 o 
  -2   0   5      307.87      284.67      2.71 o 
  -1   0   5       70.40       78.03      0.85 o 
   0   0   5      287.94      307.58      2.34 o 
   1   0   5       54.14       62.17      0.69 o 
   2   0   5      164.64      170.66      1.67 o 
   3   0   5      402.55      456.32      4.18 o 
   4   0   5       20.20       19.78      0.45 o 
   5   0   5        3.31        3.56      0.36 o 
   6   0   5       70.80       77.79      2.01 o 
   7   0   5        4.93        2.49      0.50 o 
   8   0   5       12.68        9.28      1.37 o 
   9   0   5        6.16        5.28      1.23 o 
  10   0   5        0.22       -0.15      0.99 o 
 -13   1   5        9.33        9.02      0.89 o 
 -12   1   5       36.29       34.46      1.39 o 
 -11   1   5        3.86        5.06      0.64 o 
 -10   1   5       18.16       17.68      0.57 o 
  -9   1   5        1.57        2.75      0.26 o 
  -8   1   5        9.74        6.74      0.31 o 
  -7   1   5       13.60       15.18      0.38 o 
  -6   1   5      588.26      592.92      4.62 o 
  -5   1   5      432.34      480.20      3.77 o 
  -4   1   5      244.94      260.06      2.02 o 
  -3   1   5      225.06      224.57      1.86 o 
  -2   1   5      310.03      301.16      2.03 o 
  -1   1   5       77.60       63.23      0.56 o 
   0   1   5       75.53       81.27      0.68 o 
   1   1   5       25.08       24.14      0.31 o 
   2   1   5       24.37       24.72      0.30 o 
   3   1   5      321.69      338.62      2.41 o 
   4   1   5        7.47        8.43      0.30 o 
   5   1   5        1.55        1.28      0.20 o 
   6   1   5        6.26        9.39      0.45 o 
   7   1   5        8.53       10.05      0.61 o 
   8   1   5        3.31        2.40      0.68 o 
   9   1   5       12.48       12.81      1.16 o 
  10   1   5       17.87       18.39      1.41 o 
 -13   2   5        7.63        7.85      0.89 o 
 -12   2   5        9.68        9.28      0.87 o 
 -11   2   5        3.39        3.89      0.61 o 
 -10   2   5       51.60       47.04      1.04 o 
  -9   2   5       46.93       45.30      0.81 o 
  -8   2   5       33.64       31.44      0.54 o 
  -7   2   5       31.61       27.06      0.49 o 
  -6   2   5      108.79      123.04      1.19 o 
  -5   2   5       38.59       43.19      0.52 o 
  -4   2   5      153.60      161.06      1.32 o 
  -3   2   5      336.87      347.56      2.44 o 
  -2   2   5      211.57      243.71      1.85 o 
  -1   2   5     1797.80     1922.77     12.04 o 
   0   2   5      174.22      207.01      1.67 o 
   1   2   5       99.21       92.55      0.81 o 
   2   2   5       74.62       80.99      0.75 o 
   3   2   5       10.93       11.40      0.32 o 
   4   2   5       36.19       33.55      0.67 o 
   5   2   5       17.03       17.96      0.48 o 
   6   2   5       70.25       64.71      1.07 o 
   7   2   5       50.71       44.83      1.03 o 
   8   2   5       11.76       13.40      0.81 o 
   9   2   5        1.22        0.50      1.06 o 
  10   2   5        0.06        1.56      1.31 o 
 -13   3   5        3.48        3.79      0.79 o 
 -12   3   5        4.33        5.10      0.64 o 
 -11   3   5        3.47        4.29      0.57 o 
 -10   3   5       28.33       29.11      1.04 o 
  -9   3   5       58.48       56.70      1.12 o 
  -8   3   5      103.89       98.80      1.30 o 
  -7   3   5       13.38       15.95      0.41 o 
  -6   3   5       51.02       47.54      0.69 o 
  -5   3   5      409.90      401.69      3.31 o 
  -4   3   5        2.04        2.01      0.15 o 
  -3   3   5       53.39       63.29      0.70 o 
  -2   3   5      789.05      851.59      5.70 o 
  -1   3   5      625.70      691.71      4.38 o 
   0   3   5      417.30      436.75      3.22 o 
   1   3   5       10.56       11.51      0.31 o 
   2   3   5      246.09      220.97      2.19 o 
   3   3   5      258.28      251.04      2.76 o 
   4   3   5       35.26       34.02      0.69 o 
   5   3   5       21.59       22.12      0.80 o 
   6   3   5        2.10        1.52      0.36 o 
   7   3   5       30.96       28.50      0.97 o 
   8   3   5       13.50       13.42      0.75 o 
   9   3   5       11.48       13.74      1.25 o 
 -12   4   5        1.48        0.90      0.51 o 
 -11   4   5        3.62        3.38      0.57 o 
 -10   4   5       41.81       39.37      1.27 o 
  -9   4   5        4.06        3.40      0.50 o 
  -8   4   5       12.76       12.68      0.63 o 
  -7   4   5      139.99      130.79      1.76 o 
  -6   4   5      298.30      290.81      2.72 o 
  -5   4   5      159.92      152.25      1.51 o 
  -4   4   5       23.40       24.60      0.46 o 
  -3   4   5      136.83      135.81      1.34 o 
  -2   4   5       64.00       67.01      0.76 o 
  -1   4   5       17.66       17.71      0.36 o 
   0   4   5       37.71       38.55      0.69 o 
   1   4   5       13.24       14.66      0.48 o 
   2   4   5       25.47       25.19      0.63 o 
   3   4   5      292.53      279.31      4.12 o 
   4   4   5       55.30       53.66      1.08 o 
   5   4   5        4.50        4.51      0.49 o 
   6   4   5       12.56       12.52      0.61 o 
   7   4   5        2.28        1.48      0.44 o 
   8   4   5       13.95       15.16      0.82 o 
   9   4   5        0.26        0.23      0.51 o 
 -11   5   5        2.32        2.74      0.90 o 
 -10   5   5       49.75       53.70      1.59 o 
  -9   5   5        3.54        3.33      0.57 o 
  -8   5   5       29.29       30.18      1.13 o 
  -7   5   5        5.26        4.51      0.50 o 
  -6   5   5       72.84       64.32      1.09 o 
  -5   5   5      237.68      224.78      2.43 o 
  -4   5   5      154.15      142.86      1.57 o 
  -3   5   5       83.20       79.83      0.96 o 
  -2   5   5       20.69       23.78      0.54 o 
  -1   5   5       12.39       17.84      0.56 o 
   0   5   5       31.89       28.24      0.74 o 
   1   5   5       28.11       25.89      0.78 o 
   2   5   5       80.68       75.81      1.51 o 
   3   5   5       42.79       40.35      1.21 o 
   4   5   5        1.60        1.42      0.46 o 
   5   5   5        3.59        3.06      0.49 o 
   6   5   5        1.27        0.59      0.42 o 
   7   5   5       14.24       14.66      0.73 o 
  -9   6   5        9.48        9.53      0.82 o 
  -8   6   5        1.98        2.58      0.57 o 
  -7   6   5        6.93        7.00      0.70 o 
  -6   6   5       21.76       24.67      1.21 o 
  -5   6   5        0.79        1.61      0.36 o 
  -4   6   5        6.11        6.03      0.42 o 
  -3   6   5       10.03       10.58      0.47 o 
  -2   6   5       22.64       22.93      0.76 o 
  -1   6   5       78.31       82.81      1.49 o 
   0   6   5        6.19        7.94      0.58 o 
   1   6   5       24.06       24.72      0.89 o 
   2   6   5        0.17        0.32      0.33 o 
   3   6   5        0.78        1.23      0.38 o 
   4   6   5        2.35        1.72      0.56 o 
   5   6   5        4.36        2.08      0.62 o 
   6   6   5        5.04        5.51      0.65 o 
  -7   7   5        3.51        5.19      0.80 o 
  -6   7   5        8.05        8.36      0.79 o 
  -5   7   5        5.01        5.94      0.69 o 
  -4   7   5        1.06        0.48      0.72 o 
  -3   7   5        3.06        2.69      0.54 o 
  -2   7   5        8.86        7.34      0.60 o 
  -1   7   5       25.50       29.55      1.03 o 
   0   7   5        4.49        8.40      0.69 o 
   1   7   5        6.26        5.53      0.59 o 
   2   7   5        0.77        0.34      0.40 o 
   3   7   5       11.50       15.47      0.96 o 
   4   7   5        6.93        6.60      0.85 o 
 -14   0   6       21.19       23.15      2.47 o 
 -13   0   6       63.36       72.69      3.86 o 
 -12   0   6        4.58        5.37      0.76 o 
 -11   0   6       40.86       42.94      1.70 o 
 -10   0   6       88.24       83.36      1.97 o 
  -9   0   6       12.41       10.18      0.56 o 
  -8   0   6        7.46        9.33      0.50 o 
  -7   0   6      315.06      329.23      4.38 o 
  -6   0   6        3.96        3.87      0.28 o 
  -5   0   6     1248.18     1350.48     14.07 o 
  -4   0   6        0.06        0.73      0.14 o 
  -3   0   6       46.13       46.53      0.70 o 
  -2   0   6       19.97       18.26      0.38 o 
  -1   0   6       62.78       66.94      0.77 o 
   0   0   6       62.44       59.54      0.69 o 
   1   0   6        4.85        4.39      0.18 o 
   2   0   6      184.68      174.66      1.95 o 
   3   0   6       72.28       69.05      0.99 o 
   4   0   6       55.92       62.83      1.26 o 
   5   0   6        2.41        5.39      0.56 o 
   6   0   6        8.19       12.72      0.85 o 
   7   0   6        9.71        8.34      0.75 o 
   8   0   6        6.65        9.56      1.43 o 
   9   0   6        0.52        1.06      0.97 o 
  10   0   6        0.02        0.07      1.10 o 
 -14   1   6       43.63       54.13      2.44 o 
 -13   1   6        4.69        4.24      0.71 o 
 -12   1   6       31.85       31.53      1.33 o 
 -11   1   6       12.21       11.89      0.69 o 
 -10   1   6       61.93       50.15      0.96 o 
  -9   1   6       64.72       63.92      1.00 o 
  -8   1   6      107.94      104.67      1.25 o 
  -7   1   6       83.28       77.51      0.92 o 
  -6   1   6      229.16      235.77      2.07 o 
  -5   1   6      277.31      268.47      2.14 o 
  -4   1   6      425.01      423.99      3.20 o 
  -3   1   6      125.68      123.39      1.16 o 
  -2   1   6      229.35      220.78      1.75 o 
  -1   1   6      114.03      109.32      0.90 o 
   0   1   6       74.61       61.15      0.57 o 
   1   1   6      236.85      215.11      1.49 o 
   2   1   6      167.63      189.94      1.46 o 
   3   1   6       49.85       52.55      0.71 o 
   4   1   6       42.48       43.27      0.66 o 
   5   1   6       85.13       84.43      1.17 o 
   6   1   6        2.78        2.21      0.36 o 
   7   1   6        4.50        4.86      0.58 o 
   8   1   6        2.32        3.01      0.77 o 
   9   1   6        3.07        3.73      0.89 o 
  10   1   6        8.21        7.76      1.15 o 
 -13   2   6       12.43       12.84      1.03 o 
 -12   2   6        3.29        1.54      0.56 o 
 -11   2   6        0.70        0.46      0.43 o 
 -10   2   6        9.37       11.87      0.54 o 
  -9   2   6      395.24      341.88      3.37 o 
  -8   2   6       17.95       17.30      0.45 o 
  -7   2   6      109.36      105.56      1.17 o 
  -6   2   6      152.03      148.85      1.47 o 
  -5   2   6      198.07      211.33      1.77 o 
  -4   2   6       52.92       57.58      0.66 o 
  -3   2   6       55.61       65.94      0.69 o 
  -2   2   6       95.39       91.99      0.80 o 
  -1   2   6      314.78      348.06      2.47 o 
   0   2   6      178.03      176.95      1.42 o 
   1   2   6       14.56       12.74      0.30 o 
   2   2   6      370.11      367.92      3.43 o 
   3   2   6       77.23       79.75      1.08 o 
   4   2   6      178.74      177.73      2.08 o 
   5   2   6        3.31        3.08      0.30 o 
   6   2   6        0.66        0.64      0.32 o 
   7   2   6       12.50       12.43      0.79 o 
   8   2   6        5.91        7.56      0.87 o 
   9   2   6        2.15        3.95      1.35 o 
 -13   3   6       14.37       17.67      1.21 o 
 -12   3   6        3.26        4.40      0.73 o 
 -11   3   6        9.74        9.15      0.69 o 
 -10   3   6       37.21       34.19      1.11 o 
  -9   3   6       57.24       57.31      1.02 o 
  -8   3   6       19.98       18.47      0.49 o 
  -7   3   6       61.73       62.18      0.86 o 
  -6   3   6      151.15      152.96      1.65 o 
  -5   3   6      278.09      288.41      2.68 o 
  -4   3   6       28.22       31.37      0.49 o 
  -3   3   6      135.68      116.79      1.28 o 
  -2   3   6       54.42       66.85      0.78 o 
  -1   3   6      405.83      427.90      3.19 o 
   0   3   6       51.80       52.63      0.69 o 
   1   3   6       12.43        9.26      0.34 o 
   2   3   6      270.11      259.53      2.65 o 
   3   3   6      647.26      618.08      5.60 o 
   4   3   6       22.52       23.28      0.69 o 
   5   3   6       68.82       63.15      1.41 o 
   6   3   6       35.58       34.79      1.03 o 
   7   3   6        9.48        7.97      0.62 o 
   8   3   6        0.30        0.74      0.49 o 
   9   3   6        6.44        9.10      1.81 o 
 -12   4   6        4.06        3.09      0.68 o 
 -11   4   6       20.51       21.18      1.21 o 
 -10   4   6        7.24        7.35      0.80 o 
  -9   4   6       19.46       17.69      0.87 o 
  -8   4   6       14.07       15.11      0.60 o 
  -7   4   6       45.27       42.08      0.89 o 
  -6   4   6       46.79       49.10      0.81 o 
  -5   4   6      767.37      711.04      5.43 o 
  -4   4   6       23.08       22.99      0.44 o 
  -3   4   6       20.36       20.37      0.41 o 
  -2   4   6      118.52      125.12      1.13 o 
  -1   4   6       33.01       33.11      0.61 o 
   0   4   6       24.72       20.37      0.49 o 
   1   4   6        7.71        6.73      0.32 o 
   2   4   6       51.12       45.61      0.90 o 
   3   4   6       25.82       25.71      0.69 o 
   4   4   6        7.61        7.02      0.46 o 
   5   4   6        2.82        3.53      0.55 o 
   6   4   6       14.92       15.85      0.79 o 
   7   4   6       13.32       13.11      0.77 o 
   8   4   6        1.47        1.34      0.49 o 
 -11   5   6       21.28       24.22      1.76 o 
 -10   5   6        6.13        5.63      0.67 o 
  -9   5   6        7.03        7.30      0.69 o 
  -8   5   6       48.97       50.18      1.46 o 
  -7   5   6       14.34       14.86      0.82 o 
  -6   5   6       63.95       59.55      1.06 o 
  -5   5   6       20.90       21.09      0.62 o 
  -4   5   6       47.85       47.33      0.79 o 
  -3   5   6        3.30        3.18      0.27 o 
  -2   5   6       23.18       22.77      0.63 o 
  -1   5   6       27.71       22.33      0.67 o 
   0   5   6       42.89       39.85      0.96 o 
   1   5   6        6.92        6.45      0.46 o 
   2   5   6       37.41       33.78      0.99 o 
   3   5   6       18.52       15.92      0.65 o 
   4   5   6       16.38       15.14      0.75 o 
   5   5   6        1.85        1.83      0.41 o 
   6   5   6        6.26        6.90      0.77 o 
   7   5   6        3.46        3.64      0.56 o 
  -9   6   6       33.94       35.62      1.35 o 
  -8   6   6        1.33        1.91      0.53 o 
  -7   6   6       14.01       14.99      1.02 o 
  -6   6   6       11.23       11.19      0.88 o 
  -5   6   6        8.61        8.98      0.53 o 
  -4   6   6        5.68        4.55      0.43 o 
  -3   6   6        1.74        1.70      0.37 o 
  -2   6   6        0.34        0.35      0.31 o 
  -1   6   6       11.00       10.00      0.62 o 
   0   6   6        0.32        0.01      0.31 o 
   1   6   6       18.00       17.88      0.80 o 
   2   6   6       54.26       57.90      1.41 o 
   3   6   6       15.75       15.52      0.80 o 
   4   6   6        2.33        2.80      0.50 o 
   5   6   6       12.60       13.15      0.84 o 
  -7   7   6        9.70       10.18      0.98 o 
  -6   7   6       17.08       18.68      1.05 o 
  -5   7   6       23.32       26.32      1.43 o 
  -4   7   6        4.19        5.94      0.66 o 
  -3   7   6        0.14       -0.10      0.41 o 
  -2   7   6       50.93       54.59      1.38 o 
  -1   7   6       10.27        8.78      0.68 o 
   0   7   6        7.43        8.41      0.67 o 
   1   7   6        7.23        8.94      0.69 o 
   2   7   6       27.54       30.99      1.12 o 
   3   7   6       15.77       15.54      0.96 o 
 -14   0   7       14.43       13.54      2.03 o 
 -13   0   7       73.75       74.09      2.57 o 
 -12   0   7       17.16       17.99      1.22 o 
 -11   0   7       30.06       28.79      1.41 o 
 -10   0   7        2.14        0.94      0.36 o 
  -9   0   7        2.54        2.73      0.37 o 
  -8   0   7       85.69       81.97      1.59 o 
  -7   0   7      195.16      193.69      2.85 o 
  -6   0   7        3.46        2.45      0.22 o 
  -5   0   7        0.52        0.27      0.13 o 
  -4   0   7      135.07      128.49      1.58 o 
  -3   0   7      164.59      146.83      1.70 o 
  -2   0   7       62.90       52.80      0.69 o 
  -1   0   7       55.08       53.94      0.74 o 
   0   0   7       29.08       28.15      0.46 o 
   1   0   7        4.35        5.63      0.23 o 
   2   0   7        1.16        1.22      0.18 o 
   3   0   7       64.03       65.44      1.22 o 
   4   0   7        1.21        0.64      0.40 o 
   5   0   7        2.84        1.66      0.48 o 
   6   0   7       11.64        6.25      0.69 o 
   7   0   7        4.65        2.50      0.57 o 
   8   0   7       15.78       13.94      1.71 o 
   9   0   7        0.91       -0.10      0.96 o 
 -14   1   7       30.21       33.54      1.56 o 
 -13   1   7       48.67       48.79      1.75 o 
 -12   1   7       26.86       30.95      1.10 o 
 -11   1   7        5.94        7.91      0.59 o 
 -10   1   7       29.84       21.82      0.68 o 
  -9   1   7      110.26       93.13      1.28 o 
  -8   1   7       91.98       97.99      1.21 o 
  -7   1   7       51.74       52.88      0.73 o 
  -6   1   7      477.21      476.80      3.66 o 
  -5   1   7       85.83       86.28      0.89 o 
  -4   1   7      297.56      278.54      2.21 o 
  -3   1   7       38.01       42.20      0.50 o 
  -2   1   7       33.07       35.19      0.43 o 
  -1   1   7      168.23      172.17      1.39 o 
   0   1   7      169.96      170.30      1.35 o 
   1   1   7       27.10       23.76      0.37 o 
   2   1   7      396.57      390.43      3.18 o 
   3   1   7      216.84      217.45      2.17 o 
   4   1   7        2.73        2.43      0.23 o 
   5   1   7        1.07        0.91      0.32 o 
   6   1   7       13.52        9.98      0.58 o 
   7   1   7        1.41        2.37      0.51 o 
   8   1   7        5.05        4.74      1.29 o 
   9   1   7        0.39        0.69      1.11 o 
 -13   2   7        2.54        2.70      0.69 o 
 -12   2   7       12.14       14.09      0.99 o 
 -11   2   7        3.59        3.26      0.46 o 
 -10   2   7       36.51       33.41      0.93 o 
  -9   2   7        4.18        1.65      0.25 o 
  -8   2   7       58.13       53.40      0.80 o 
  -7   2   7       79.35       79.29      0.98 o 
  -6   2   7      261.31      248.11      2.22 o 
  -5   2   7       86.99       91.49      0.96 o 
  -4   2   7      240.86      235.32      2.06 o 
  -3   2   7      193.82      187.88      1.59 o 
  -2   2   7       80.37       81.82      0.79 o 
  -1   2   7       19.52       17.79      0.35 o 
   0   2   7       29.58       29.26      0.43 o 
   1   2   7       58.15       57.43      0.86 o 
   2   2   7      646.70      640.26      5.68 o 
   3   2   7      345.47      332.22      3.22 o 
   4   2   7      126.77      120.36      1.61 o 
   5   2   7        4.97        4.41      0.38 o 
   6   2   7        0.54       -0.10      0.49 o 
   7   2   7       34.66       36.82      1.58 o 
   8   2   7        6.27        9.31      0.98 o 
   9   2   7       10.97       10.05      1.84 o 
 -13   3   7       23.03       25.65      1.42 o 
 -12   3   7        9.25        8.21      0.89 o 
 -11   3   7        5.20        5.61      0.71 o 
 -10   3   7       53.21       52.90      1.33 o 
  -9   3   7       60.08       49.94      1.14 o 
  -8   3   7       34.74       33.38      0.71 o 
  -7   3   7       12.95       10.52      0.37 o 
  -6   3   7      302.87      284.07      2.72 o 
  -5   3   7      188.08      175.88      1.96 o 
  -4   3   7        3.98        5.19      0.26 o 
  -3   3   7       64.54       64.42      0.82 o 
  -2   3   7      110.71      121.23      1.28 o 
  -1   3   7       51.03       62.84      0.78 o 
   0   3   7      103.32      106.04      1.28 o 
   1   3   7       67.93       65.23      0.95 o 
   2   3   7      145.25      143.77      1.73 o 
   3   3   7       39.29       37.21      0.87 o 
   4   3   7        9.41        9.01      0.48 o 
   5   3   7        3.02        2.21      0.38 o 
   6   3   7       10.29       12.01      0.63 o 
   7   3   7        3.03        1.48      0.55 o 
   8   3   7        2.97        2.42      0.77 o 
 -12   4   7        7.04        7.55      1.15 o 
 -11   4   7        7.55        8.41      0.88 o 
 -10   4   7       28.95       27.07      1.24 o 
  -9   4   7       40.77       41.67      1.28 o 
  -8   4   7        4.60        4.34      0.43 o 
  -7   4   7       51.21       52.85      1.01 o 
  -6   4   7       11.28       10.21      0.40 o 
  -5   4   7      104.07      107.26      1.22 o 
  -4   4   7       74.87       70.15      0.92 o 
  -3   4   7       57.09       54.67      0.81 o 
  -2   4   7       41.32       25.14      0.53 o 
  -1   4   7       15.89       15.51      0.43 o 
   0   4   7       23.46       19.29      0.55 o 
   1   4   7       21.13       17.76      0.55 o 
   2   4   7       15.53       13.66      0.59 o 
   3   4   7        3.73        2.82      0.39 o 
   4   4   7       10.56       12.00      0.63 o 
   5   4   7        1.12        1.35      0.43 o 
   6   4   7       35.84       37.03      1.06 o 
   7   4   7        6.45        9.33      0.67 o 
 -11   5   7        5.69        7.83      1.19 o 
 -10   5   7       11.54       13.04      0.95 o 
  -9   5   7       12.27       11.32      0.82 o 
  -8   5   7        8.05        7.04      0.67 o 
  -7   5   7       32.29       30.50      0.95 o 
  -6   5   7       54.14       46.18      1.07 o 
  -5   5   7        3.08        3.03      0.34 o 
  -4   5   7        4.07        4.15      0.36 o 
  -3   5   7       62.85       59.67      0.97 o 
  -2   5   7        7.61        6.35      0.40 o 
  -1   5   7       14.98       13.88      0.55 o 
   0   5   7        8.84        9.35      0.51 o 
   1   5   7        5.73        5.58      0.43 o 
   2   5   7       19.12       20.05      0.72 o 
   3   5   7       17.99       16.32      0.68 o 
   4   5   7        0.34        0.27      0.39 o 
   5   5   7        5.26        4.25      0.59 o 
   6   5   7        0.77        1.12      0.54 o 
  -9   6   7        1.52        1.06      0.53 o 
  -8   6   7        5.03        5.32      0.68 o 
  -7   6   7        7.67        9.47      0.89 o 
  -6   6   7       27.39       28.26      0.92 o 
  -5   6   7        3.65        4.73      0.43 o 
  -4   6   7        0.74        1.26      0.43 o 
  -3   6   7        3.74        4.71      0.42 o 
  -2   6   7       11.15       11.45      0.57 o 
  -1   6   7        6.04        7.93      0.51 o 
   0   6   7        9.79       11.77      0.61 o 
   1   6   7        2.37        1.58      0.38 o 
   2   6   7       51.34       49.59      1.17 o 
   3   6   7       19.29       20.91      0.82 o 
   4   6   7        0.42        0.50      0.42 o 
  -6   7   7       29.56       33.31      1.63 o 
  -5   7   7       15.98       18.40      1.61 o 
  -4   7   7        3.48        2.92      0.60 o 
  -3   7   7       11.78       11.05      0.82 o 
  -2   7   7       14.50       14.21      0.79 o 
  -1   7   7       23.10       22.50      0.93 o 
   0   7   7        4.17        5.12      0.52 o 
   1   7   7        5.88        5.01      0.53 o 
 -14   0   8       19.24       20.97      2.33 o 
 -13   0   8        0.60        1.21      0.63 o 
 -12   0   8        0.38        0.26      0.52 o 
 -11   0   8        4.65        3.99      0.69 o 
 -10   0   8       14.20        8.34      0.69 o 
  -9   0   8       19.05       21.65      0.91 o 
  -8   0   8        3.47        2.18      0.35 o 
  -7   0   8       14.52       15.74      0.56 o 
  -6   0   8      151.82      155.17      1.92 o 
  -5   0   8       34.02       34.82      0.67 o 
  -4   0   8        0.92        1.68      0.19 o 
  -3   0   8        5.37        7.31      0.31 o 
  -2   0   8        5.25        5.24      0.23 o 
  -1   0   8       16.79       10.29      0.34 o 
   0   0   8       56.56       49.25      0.81 o 
   1   0   8       20.50       19.93      0.49 o 
   2   0   8       83.16       83.72      1.26 o 
   3   0   8        6.96        5.80      0.63 o 
   4   0   8        0.14        0.19      0.42 o 
   5   0   8        0.05       -0.26      0.42 o 
   6   0   8       31.94       49.06      1.73 o 
   7   0   8        2.18        2.91      0.63 o 
   8   0   8        0.82        0.31      0.94 o 
 -13   1   8       55.35       63.09      2.01 o 
 -12   1   8        0.50        0.07      0.35 o 
 -11   1   8       21.98       21.87      0.94 o 
 -10   1   8        7.08        5.85      0.46 o 
  -9   1   8       52.75       46.55      0.85 o 
  -8   1   8       21.64       18.38      0.49 o 
  -7   1   8       44.53       49.26      0.72 o 
  -6   1   8      173.15      160.74      1.46 o 
  -5   1   8      325.03      332.14      2.52 o 
  -4   1   8       12.70       11.39      0.26 o 
  -3   1   8        1.33        1.60      0.13 o 
  -2   1   8       45.10       42.83      0.51 o 
  -1   1   8       24.44       22.88      0.36 o 
   0   1   8       71.55       71.95      0.71 o 
   1   1   8       27.07       23.75      0.46 o 
   2   1   8       61.05       57.95      0.85 o 
   3   1   8       16.14       16.76      0.50 o 
   4   1   8       23.35       23.41      0.81 o 
   5   1   8       35.96       36.15      1.14 o 
   6   1   8       23.46       23.94      0.98 o 
   7   1   8        9.14        8.27      0.87 o 
   8   1   8        3.58        2.93      1.31 o 
 -13   2   8        6.82        7.61      0.89 o 
 -12   2   8        3.22        4.44      0.70 o 
 -11   2   8       12.63       14.64      0.77 o 
 -10   2   8       56.18       60.04      1.29 o 
  -9   2   8       17.60       16.07      0.56 o 
  -8   2   8       82.41       84.37      1.12 o 
  -7   2   8      210.85      207.26      1.99 o 
  -6   2   8      154.65      154.06      1.68 o 
  -5   2   8       77.52       73.60      0.89 o 
  -4   2   8      215.20      202.17      1.84 o 
  -3   2   8       13.43       11.44      0.30 o 
  -2   2   8       24.37       23.42      0.44 o 
  -1   2   8      143.49      136.07      1.42 o 
   0   2   8       40.29       39.80      0.63 o 
   1   2   8      165.67      167.96      1.75 o 
   2   2   8      266.68      260.10      2.63 o 
   3   2   8      110.69      106.87      1.38 o 
   4   2   8        0.08        0.02      0.23 o 
   5   2   8        9.04        8.21      0.66 o 
   6   2   8        1.84        0.83      0.60 o 
   7   2   8        9.16        9.10      0.98 o 
   8   2   8        3.41        3.41      0.82 o 
 -13   3   8       16.10       17.24      1.51 o 
 -12   3   8        5.71        6.47      0.99 o 
 -11   3   8       12.74       13.92      1.23 o 
 -10   3   8       49.86       51.66      1.56 o 
  -9   3   8       33.18       32.32      0.93 o 
  -8   3   8       30.07       31.90      0.77 o 
  -7   3   8       25.18       24.08      0.63 o 
  -6   3   8      391.13      366.07      3.60 o 
  -5   3   8      100.84       94.37      1.23 o 
  -4   3   8      156.59      152.79      1.73 o 
  -3   3   8       54.62       53.85      0.76 o 
  -2   3   8       44.38       36.50      0.61 o 
  -1   3   8        6.48        8.34      0.36 o 
   0   3   8       56.47       53.14      0.85 o 
   1   3   8      140.49      141.18      1.61 o 
   2   3   8      192.50      194.46      2.47 o 
   3   3   8       44.06       41.81      0.95 o 
   4   3   8        1.79        1.48      0.36 o 
   5   3   8       13.03       15.48      0.69 o 
   6   3   8       13.43       13.70      0.90 o 
   7   3   8        1.74        2.22      0.79 o 
 -12   4   8        3.48        4.90      1.06 o 
 -11   4   8        6.97        6.35      1.10 o 
 -10   4   8       10.16        7.86      1.06 o 
  -9   4   8       11.84       12.75      0.73 o 
  -8   4   8       37.19       37.23      1.15 o 
  -7   4   8        8.67        9.39      0.62 o 
  -6   4   8       58.96       54.73      1.22 o 
  -5   4   8        9.96        9.40      0.45 o 
  -4   4   8      247.14      240.65      2.42 o 
  -3   4   8       13.09       14.10      0.48 o 
  -2   4   8      153.38      145.46      1.88 o 
  -1   4   8      112.83      100.13      1.48 o 
   0   4   8       63.27       59.32      1.09 o 
   1   4   8        3.77        4.19      0.37 o 
   2   4   8        6.06        6.29      0.49 o 
   3   4   8       15.65       17.09      0.74 o 
   4   4   8       10.30        9.60      0.61 o 
   5   4   8        5.66        4.85      0.59 o 
   6   4   8       10.67       11.65      0.74 o 
 -10   5   8        1.94        1.67      0.52 o 
  -9   5   8        4.88        4.49      0.63 o 
  -8   5   8        0.02        0.45      0.35 o 
  -7   5   8       33.53       32.06      0.98 o 
  -6   5   8       15.08       15.23      0.65 o 
  -5   5   8       46.02       42.08      0.96 o 
  -4   5   8        4.21        3.86      0.38 o 
  -3   5   8       14.27       13.98      0.64 o 
  -2   5   8        9.14        4.71      0.45 o 
  -1   5   8       20.31       13.03      0.56 o 
   0   5   8       15.33       16.63      0.73 o 
   1   5   8        9.48       10.29      0.63 o 
   2   5   8       30.01       28.79      0.97 o 
   3   5   8        2.48        1.06      0.41 o 
   4   5   8        7.04        7.26      0.69 o 
   5   5   8        3.86        2.82      0.57 o 
  -9   6   8       12.41       16.05      1.23 o 
  -8   6   8        3.00        2.54      0.65 o 
  -7   6   8       38.57       38.35      1.26 o 
  -6   6   8       12.23       13.31      0.65 o 
  -5   6   8       14.24       14.72      0.82 o 
  -4   6   8        0.43        0.38      0.39 o 
  -3   6   8        9.89        9.59      0.53 o 
  -2   6   8        1.77        1.39      0.35 o 
  -1   6   8        3.47        3.49      0.41 o 
   0   6   8        2.44        2.59      0.40 o 
   1   6   8       16.13       14.98      0.70 o 
   2   6   8       63.20       64.81      1.55 o 
   3   6   8       27.14       29.96      1.08 o 
  -5   7   8       29.00       33.49      1.37 o 
  -4   7   8       22.33       26.20      1.15 o 
  -3   7   8        7.88       10.06      0.82 o 
  -2   7   8       15.83       18.18      0.80 o 
  -1   7   8        2.31        2.72      0.46 o 
   0   7   8        4.74        6.14      0.56 o 
 -13   0   9       21.72       22.67      1.48 o 
 -12   0   9        2.60        1.68      0.64 o 
 -11   0   9        8.16       14.08      1.07 o 
 -10   0   9        2.14        0.94      0.40 o 
  -9   0   9       14.69       11.67      0.63 o 
  -8   0   9        1.65        1.92      0.36 o 
  -7   0   9        1.67        0.79      0.23 o 
  -6   0   9        0.00        0.09      0.16 o 
  -5   0   9        9.30       11.67      0.41 o 
  -4   0   9        0.52        0.82      0.17 o 
  -3   0   9       11.21       10.56      0.36 o 
  -2   0   9        0.79        0.23      0.15 o 
  -1   0   9       12.99       12.04      0.43 o 
   0   0   9       43.59       50.96      0.94 o 
   1   0   9        1.12        2.07      0.26 o 
   2   0   9       61.33       61.07      1.48 o 
   3   0   9        0.00        0.23      0.42 o 
   4   0   9       29.18       34.78      1.41 o 
   5   0   9        1.97        1.48      0.59 o 
   6   0   9       38.38       42.01      1.66 o 
   7   0   9       14.32       19.69      1.20 o 
 -13   1   9       16.60       18.46      0.98 o 
 -12   1   9       19.16       19.60      0.93 o 
 -11   1   9       80.59       83.54      1.81 o 
 -10   1   9        7.50        6.53      0.49 o 
  -9   1   9       45.61       43.93      0.90 o 
  -8   1   9      128.15      128.72      1.57 o 
  -7   1   9       83.87       82.23      1.02 o 
  -6   1   9       41.02       41.81      0.57 o 
  -5   1   9       15.77       14.87      0.36 o 
  -4   1   9       15.89       16.28      0.36 o 
  -3   1   9        7.23        7.41      0.25 o 
  -2   1   9       34.67       35.09      0.55 o 
  -1   1   9       27.65       23.75      0.43 o 
   0   1   9       30.59       33.45      0.53 o 
   1   1   9       24.96       25.06      0.56 o 
   2   1   9      156.97      151.74      1.81 o 
   3   1   9       54.27       58.53      1.32 o 
   4   1   9       61.33       60.04      1.55 o 
   5   1   9       21.20       25.02      1.02 o 
   6   1   9       10.54       10.56      0.75 o 
   7   1   9        2.62        3.45      0.75 o 
 -13   2   9        8.50        8.04      0.93 o 
 -12   2   9        1.70        1.82      0.49 o 
 -11   2   9       16.34       14.97      0.79 o 
 -10   2   9       12.71       13.80      0.64 o 
  -9   2   9       79.82       73.04      1.58 o 
  -8   2   9       26.67       25.33      0.67 o 
  -7   2   9       31.16       33.28      0.67 o 
  -6   2   9     1050.39      994.95      8.13 o 
  -5   2   9       24.19       22.43      0.47 o 
  -4   2   9       34.57       37.06      0.66 o 
  -3   2   9      142.42      136.91      1.47 o 
  -2   2   9       42.54       42.46      0.63 o 
  -1   2   9       22.47       20.62      0.43 o 
   0   2   9       72.30       71.19      0.99 o 
   1   2   9       55.53       50.48      0.82 o 
   2   2   9      141.06      145.73      1.64 o 
   3   2   9       34.26       34.10      0.82 o 
   4   2   9       16.05       15.55      0.74 o 
   5   2   9        7.77        7.59      0.70 o 
   6   2   9        0.32       -0.23      0.64 o 
   7   2   9        4.92        6.31      1.05 o 
 -12   3   9        5.18        7.40      1.10 o 
 -11   3   9        9.29       10.55      0.84 o 
 -10   3   9        9.50       12.02      0.82 o 
  -9   3   9       10.89       10.33      0.64 o 
  -8   3   9        6.51        7.13      0.54 o 
  -7   3   9      152.81      147.39      2.09 o 
  -6   3   9       20.70       22.10      0.65 o 
  -5   3   9      214.42      208.47      2.31 o 
  -4   3   9        4.58        4.94      0.28 o 
  -3   3   9        8.59        6.34      0.30 o 
  -2   3   9       72.10       70.97      1.07 o 
  -1   3   9       39.80       41.48      0.78 o 
   0   3   9        1.02        1.22      0.25 o 
   1   3   9       19.13       16.14      0.59 o 
   2   3   9      108.45      107.38      1.58 o 
   3   3   9        2.00        1.19      0.32 o 
   4   3   9        7.63        8.24      0.56 o 
   5   3   9       26.76       28.70      1.04 o 
   6   3   9       52.44       60.46      2.21 o 
 -11   4   9       10.79       15.54      1.42 o 
 -10   4   9       31.43       33.16      1.35 o 
  -9   4   9        1.53        1.31      0.41 o 
  -8   4   9       26.03       27.17      1.01 o 
  -7   4   9        4.77        5.04      0.52 o 
  -6   4   9       15.90       14.42      0.82 o 
  -5   4   9       10.32       10.22      0.51 o 
  -4   4   9       38.03       33.37      0.72 o 
  -3   4   9       32.17       32.43      0.77 o 
  -2   4   9       83.89       75.83      1.25 o 
  -1   4   9       51.45       44.84      0.94 o 
   0   4   9       34.70       37.10      0.92 o 
   1   4   9       42.22       41.61      1.07 o 
   2   4   9        5.97        6.27      0.52 o 
   3   4   9       18.05       18.08      0.78 o 
   4   4   9        4.92        4.77      0.52 o 
   5   4   9        4.09        3.31      0.57 o 
   6   4   9       14.85       15.36      1.04 o 
 -10   5   9        7.96        8.55      0.96 o 
  -9   5   9        1.93        0.23      0.49 o 
  -8   5   9        6.11        5.57      0.61 o 
  -7   5   9       26.19       28.88      1.22 o 
  -6   5   9        1.74        1.11      0.44 o 
  -5   5   9        1.09        0.82      0.32 o 
  -4   5   9        0.46        0.36      0.32 o 
  -3   5   9        4.85        3.94      0.43 o 
  -2   5   9        2.77        2.73      0.41 o 
  -1   5   9        4.97        3.83      0.46 o 
   0   5   9        0.37        0.63      0.34 o 
   1   5   9        1.16        2.03      0.42 o 
   2   5   9       18.92       20.60      0.87 o 
   3   5   9        1.97        1.86      0.44 o 
   4   5   9        5.33        7.08      0.71 o 
  -8   6   9        0.18        0.65      0.64 o 
  -7   6   9        5.05        6.31      0.69 o 
  -6   6   9      136.23      140.11      2.73 o 
  -5   6   9        9.61        8.80      0.72 o 
  -4   6   9        2.20        2.81      0.53 o 
  -3   6   9        7.19        8.67      0.62 o 
  -2   6   9        2.55        1.98      0.43 o 
  -1   6   9        7.22        7.50      0.60 o 
   0   6   9        1.21        1.54      0.45 o 
   1   6   9       24.40       26.57      1.01 o 
   2   6   9       17.21       18.16      0.91 o 
 -13   0  10       24.18       30.92      1.75 o 
 -12   0  10        1.09       -0.10      0.50 o 
 -11   0  10       11.31       12.76      1.06 o 
 -10   0  10        0.83        2.99      0.63 o 
  -9   0  10       53.95       57.68      1.39 o 
  -8   0  10        1.52        1.10      0.34 o 
  -7   0  10       20.89       22.69      0.78 o 
  -6   0  10       34.29       35.36      0.76 o 
  -5   0  10       31.84       31.27      0.69 o 
  -4   0  10       16.53       17.12      0.59 o 
  -3   0  10        6.23        5.59      0.34 o 
  -2   0  10       58.18       52.01      0.99 o 
  -1   0  10        4.93        5.34      0.34 o 
   0   0  10       12.87       11.90      0.52 o 
   1   0  10       85.86       83.84      1.84 o 
   2   0  10        0.29       -0.14      0.43 o 
   3   0  10       19.01       21.65      1.14 o 
   4   0  10        0.55        1.02      0.71 o 
   5   0  10        5.93        5.55      0.96 o 
   6   0  10        2.25        3.79      0.89 o 
   7   0  10        2.22        2.94      0.92 o 
 -13   1  10        3.57        3.29      0.59 o 
 -12   1  10       27.57       30.58      1.14 o 
 -11   1  10       20.06       21.68      0.93 o 
 -10   1  10       84.99       90.60      1.86 o 
  -9   1  10       16.65       18.78      0.60 o 
  -8   1  10       32.91       30.60      0.69 o 
  -7   1  10      215.32      207.66      2.20 o 
  -6   1  10      417.47      400.07      3.19 o 
  -5   1  10       17.49       17.04      0.41 o 
  -4   1  10       90.59       86.63      0.99 o 
  -3   1  10      119.56      113.90      1.27 o 
  -2   1  10        1.95        1.25      0.18 o 
  -1   1  10       31.67       31.63      0.56 o 
   0   1  10        8.30        6.08      0.33 o 
   1   1  10       52.96       51.53      0.89 o 
   2   1  10       37.33       37.77      0.83 o 
   3   1  10       14.68       17.30      0.86 o 
   4   1  10        5.57        5.52      0.59 o 
   5   1  10       34.49       38.02      1.29 o 
   6   1  10       21.91       25.86      1.11 o 
   7   1  10        4.93        5.96      0.93 o 
 -13   2  10        5.51        6.79      0.82 o 
 -12   2  10        7.52       10.20      0.88 o 
 -11   2  10        8.15        9.12      0.78 o 
 -10   2  10        4.84        4.51      0.59 o 
  -9   2  10       34.21       34.04      1.05 o 
  -8   2  10        0.69        0.68      0.23 o 
  -7   2  10      144.58      142.53      1.99 o 
  -6   2  10      232.75      224.53      2.58 o 
  -5   2  10      118.07      110.61      1.37 o 
  -4   2  10       34.07       34.91      0.63 o 
  -3   2  10       24.19       22.56      0.51 o 
  -2   2  10       10.36       10.91      0.35 o 
  -1   2  10       55.06       52.22      0.87 o 
   0   2  10       21.98       21.07      0.56 o 
   1   2  10       12.54       12.74      0.49 o 
   2   2  10       30.04       28.31      0.76 o 
   3   2  10        6.52        5.27      0.46 o 
   4   2  10        2.94        1.72      0.53 o 
   5   2  10       95.61      109.09      3.09 o 
   6   2  10       13.96       16.07      1.28 o 
 -12   3  10        1.40        0.37      0.75 o 
 -11   3  10       17.28       19.31      1.09 o 
 -10   3  10        7.19        9.24      0.79 o 
  -9   3  10        5.33        6.62      0.67 o 
  -8   3  10        3.20        2.66      0.43 o 
  -7   3  10       86.39       83.20      1.74 o 
  -6   3  10      140.23      133.32      1.96 o 
  -5   3  10        0.91        0.56      0.23 o 
  -4   3  10       14.41       14.99      0.45 o 
  -3   3  10      110.44       98.02      1.30 o 
  -2   3  10      169.33      145.60      1.87 o 
  -1   3  10       20.58       21.83      0.63 o 
   0   3  10       29.79       27.18      0.72 o 
   1   3  10       43.25       43.72      0.93 o 
   2   3  10       45.73       48.46      1.15 o 
   3   3  10       20.10       19.28      0.77 o 
   4   3  10       13.84       14.01      0.69 o 
   5   3  10        7.49        7.08      0.78 o 
   6   3  10       10.24       14.16      1.32 o 
 -11   4  10        0.07        0.00      0.66 o 
 -10   4  10       48.88       53.51      1.73 o 
  -9   4  10        0.08        0.19      0.38 o 
  -8   4  10       10.59        9.98      0.70 o 
  -7   4  10       34.78       31.86      1.09 o 
  -6   4  10        6.93        7.37      0.66 o 
  -5   4  10       18.96       20.46      0.74 o 
  -4   4  10        8.66        9.96      0.49 o 
  -3   4  10        0.16       -0.24      0.28 o 
  -2   4  10       47.23       45.32      1.08 o 
  -1   4  10        1.42        1.23      0.35 o 
   0   4  10        1.41        0.82      0.35 o 
   1   4  10       12.50       16.22      0.74 o 
   2   4  10        8.25        8.14      0.61 o 
   3   4  10        4.27        5.75      0.55 o 
   4   4  10        2.60        1.96      0.45 o 
   5   4  10        2.44        1.24      0.55 o 
 -10   5  10       11.36       14.02      1.14 o 
  -9   5  10        5.88        6.23      0.68 o 
  -8   5  10        0.55        0.38      0.46 o 
  -7   5  10        8.75        9.91      0.81 o 
  -6   5  10       40.17       42.54      1.33 o 
  -5   5  10        0.50        0.26      0.36 o 
  -4   5  10        9.09        7.90      0.67 o 
  -3   5  10        1.22        1.52      0.36 o 
  -2   5  10        0.70        1.42      0.37 o 
  -1   5  10       13.86       13.31      0.69 o 
   0   5  10        3.57        3.60      0.48 o 
   1   5  10        2.26        1.68      0.45 o 
   2   5  10        0.29        0.72      0.41 o 
   3   5  10        0.77        0.36      0.43 o 
  -7   6  10       36.54       38.43      1.38 o 
  -6   6  10        5.56        7.08      0.69 o 
  -5   6  10        2.35        1.67      0.49 o 
  -4   6  10        6.96        6.80      0.69 o 
  -3   6  10       20.26       22.96      0.90 o 
  -2   6  10       10.84       10.11      0.69 o 
  -1   6  10        4.10        4.62      0.56 o 
   0   6  10       12.01       12.36      0.79 o 
   1   6  10        3.36        3.97      0.58 o 
 -13   0  11        1.84        2.68      0.80 o 
 -12   0  11        5.13        7.85      0.98 o 
 -11   0  11       25.67       32.26      1.57 o 
 -10   0  11        2.08        1.19      0.56 o 
  -9   0  11        2.69        2.19      0.42 o 
  -8   0  11       30.96       32.95      1.15 o 
  -7   0  11      139.34      125.56      2.11 o 
  -6   0  11        2.44        2.55      0.32 o 
  -5   0  11       19.92       18.69      0.67 o 
  -4   0  11        9.32        9.62      0.44 o 
  -3   0  11        0.25       -0.16      0.20 o 
  -2   0  11       54.49       50.82      1.19 o 
  -1   0  11        3.39        2.78      0.37 o 
   0   0  11       42.08       39.36      1.10 o 
   1   0  11       32.10       29.44      1.71 o 
   2   0  11       74.70       70.48      2.87 o 
   3   0  11        4.41        4.36      0.90 o 
   4   0  11        6.48        6.43      1.05 o 
   5   0  11        0.56        0.30      0.76 o 
   6   0  11        0.06        0.88      0.78 o 
 -13   1  11       11.83       11.87      0.86 o 
 -12   1  11        0.42       -0.13      0.41 o 
 -11   1  11        8.34       10.31      0.72 o 
 -10   1  11       15.22       16.57      0.81 o 
  -9   1  11        7.37        7.55      0.47 o 
  -8   1  11        3.29        3.76      0.36 o 
  -7   1  11      118.89      118.71      1.59 o 
  -6   1  11      157.80      142.55      1.63 o 
  -5   1  11       44.64       42.83      0.80 o 
  -4   1  11        3.23        3.00      0.25 o 
  -3   1  11       91.17       82.19      1.09 o 
  -2   1  11       48.66       42.76      0.73 o 
  -1   1  11        0.94        1.37      0.26 o 
   0   1  11        0.53        0.42      0.21 o 
   1   1  11       80.53       79.74      1.36 o 
   2   1  11       22.15       21.47      0.96 o 
   3   1  11        1.89        1.25      0.48 o 
   4   1  11        8.65        7.59      0.71 o 
   5   1  11       12.16       14.37      0.90 o 
   6   1  11        6.52        7.55      0.76 o 
 -12   2  11        6.74        6.99      0.80 o 
 -11   2  11       16.80       19.39      1.07 o 
 -10   2  11        7.74        5.74      0.63 o 
  -9   2  11       20.60       21.54      1.01 o 
  -8   2  11       25.58       23.69      0.83 o 
  -7   2  11       29.86       28.99      0.80 o 
  -6   2  11       90.77       89.92      1.59 o 
  -5   2  11       85.17       77.67      1.18 o 
  -4   2  11       58.26       48.74      0.83 o 
  -3   2  11       84.18       77.93      1.10 o 
  -2   2  11       21.03       18.14      0.60 o 
  -1   2  11       51.45       46.40      0.95 o 
   0   2  11        2.08        2.20      0.31 o 
   1   2  11       27.88       25.19      0.72 o 
   2   2  11       12.44       14.73      0.61 o 
   3   2  11        3.75        4.11      0.62 o 
   4   2  11       12.81       12.75      0.90 o 
   5   2  11       25.65       29.56      1.29 o 
 -12   3  11       12.65       13.03      1.02 o 
 -11   3  11       31.94       39.01      1.51 o 
 -10   3  11        5.89        6.12      0.70 o 
  -9   3  11        1.31        1.09      0.46 o 
  -8   3  11       20.76       22.07      0.91 o 
  -7   3  11       53.40       50.18      1.32 o 
  -6   3  11       86.59       87.26      1.82 o 
  -5   3  11        1.36        1.18      0.29 o 
  -4   3  11       21.88       19.66      0.61 o 
  -3   3  11       30.37       27.67      0.72 o 
  -2   3  11      109.84      102.39      1.64 o 
  -1   3  11        0.78        1.22      0.31 o 
   0   3  11        9.94        9.79      0.58 o 
   1   3  11       20.04       19.33      0.76 o 
   2   3  11       14.65       13.19      0.68 o 
   3   3  11        0.40        0.17      0.35 o 
   4   3  11        6.33        7.14      0.79 o 
   5   3  11       10.71        8.90      1.02 o 
 -11   4  11        4.14        4.34      0.72 o 
 -10   4  11       28.98       27.31      1.28 o 
  -9   4  11        9.56       10.30      0.76 o 
  -8   4  11       19.12       21.47      0.96 o 
  -7   4  11       25.41       25.40      1.11 o 
  -6   4  11       23.97       25.28      1.02 o 
  -5   4  11        0.66        0.75      0.36 o 
  -4   4  11        0.93        0.27      0.30 o 
  -3   4  11       33.39       33.38      1.00 o 
  -2   4  11        6.87        8.05      0.55 o 
  -1   4  11        3.43        2.91      0.43 o 
   0   4  11        9.32        9.93      0.61 o 
   1   4  11       32.90       32.67      1.01 o 
   2   4  11        6.93        5.90      0.57 o 
   3   4  11        3.90        3.70      0.52 o 
  -9   5  11        1.69        1.70      0.56 o 
  -8   5  11        8.56        7.98      0.79 o 
  -7   5  11       10.69       10.82      0.78 o 
  -6   5  11        5.33        4.84      0.71 o 
  -5   5  11        0.06        0.51      0.40 o 
  -4   5  11        0.38        0.79      0.40 o 
  -3   5  11        1.31        1.90      0.42 o 
  -2   5  11        6.28        6.94      0.56 o 
  -1   5  11        2.75        3.26      0.49 o 
   0   5  11        2.84        2.80      0.49 o 
   1   5  11       24.62       24.43      0.96 o 
   2   5  11       11.91       13.99      0.81 o 
  -6   6  11       43.27       49.43      1.83 o 
  -5   6  11       10.47       10.45      0.82 o 
  -4   6  11        1.13        1.81      0.56 o 
  -3   6  11        2.89        1.97      0.53 o 
  -2   6  11       18.51       21.77      0.95 o 
  -1   6  11        1.75        1.73      0.63 o 
 -13   0  12        0.28       -0.14      0.54 o 
 -12   0  12        5.89        5.94      0.96 o 
 -11   0  12       19.73       21.60      1.35 o 
 -10   0  12       61.51       69.65      2.34 o 
  -9   0  12        9.54       10.00      0.89 o 
  -8   0  12       30.15       29.00      1.11 o 
  -7   0  12        1.91        0.90      0.31 o 
  -6   0  12       35.31       38.45      1.14 o 
  -5   0  12        8.07        7.88      0.55 o 
  -4   0  12        0.53        0.30      0.33 o 
  -3   0  12        0.78        0.92      0.37 o 
  -2   0  12        0.48        0.38      0.34 o 
  -1   0  12        1.37        1.66      0.37 o 
   0   0  12        0.59        0.78      0.65 o 
   1   0  12       49.73       47.91      2.34 o 
   2   0  12        4.83        5.37      0.96 o 
   3   0  12        1.59        1.69      0.80 o 
   4   0  12       13.08       14.72      1.49 o 
   5   0  12        3.86        2.67      0.96 o 
 -12   1  12        3.30        4.65      0.70 o 
 -11   1  12        8.36        7.42      0.75 o 
 -10   1  12       14.51       16.92      0.96 o 
  -9   1  12       24.84       25.08      0.91 o 
  -8   1  12        6.52        6.62      0.62 o 
  -7   1  12       36.69       36.76      0.95 o 
  -6   1  12       75.60       70.88      1.28 o 
  -5   1  12       52.97       51.00      0.97 o 
  -4   1  12        8.55        8.76      0.43 o 
  -3   1  12       27.34       23.87      0.61 o 
  -2   1  12       43.92       42.24      0.82 o 
  -1   1  12       21.55       21.99      0.78 o 
   0   1  12       28.55       30.15      0.95 o 
   1   1  12        5.16        7.14      0.65 o 
   2   1  12       11.42        8.26      0.69 o 
   3   1  12        3.58        3.47      0.58 o 
   4   1  12        9.42       10.62      0.95 o 
   5   1  12       27.19       33.98      1.56 o 
 -12   2  12        8.35       10.45      0.92 o 
 -11   2  12        4.77        5.35      0.70 o 
 -10   2  12       13.11       12.67      0.89 o 
  -9   2  12       22.93       22.54      1.14 o 
  -8   2  12        3.41        2.36      0.42 o 
  -7   2  12        0.99        0.95      0.31 o 
  -6   2  12       19.66       18.83      0.70 o 
  -5   2  12       25.77       22.90      0.67 o 
  -4   2  12       35.54       32.45      0.80 o 
  -3   2  12      342.28      323.64      4.03 o 
  -2   2  12       31.44       28.68      0.83 o 
  -1   2  12        7.99        7.45      0.45 o 
   0   2  12       13.73       13.10      0.56 o 
   1   2  12        2.54        1.96      0.39 o 
   2   2  12        2.62        3.83      0.63 o 
   3   2  12        0.28        0.08      0.48 o 
   4   2  12        8.24       10.31      0.89 o 
 -11   3  12       22.53       22.72      1.23 o 
 -10   3  12       27.30       27.90      1.26 o 
  -9   3  12       18.73       20.97      1.08 o 
  -8   3  12       14.12       13.41      0.79 o 
  -7   3  12        6.95        6.68      0.65 o 
  -6   3  12        4.46        4.54      0.51 o 
  -5   3  12        0.59        0.52      0.30 o 
  -4   3  12       12.57       13.93      0.66 o 
  -3   3  12       12.60       11.96      0.67 o 
  -2   3  12       32.24       29.02      0.88 o 
  -1   3  12       11.64       15.01      0.71 o 
   0   3  12       12.53       12.41      0.65 o 
   1   3  12        7.67        6.80      0.56 o 
   2   3  12       12.46       13.28      0.71 o 
   3   3  12        0.03       -0.23      0.54 o 
 -10   4  12        0.76        1.03      0.56 o 
  -9   4  12       34.33       38.03      1.31 o 
  -8   4  12        9.39        9.01      0.79 o 
  -7   4  12       27.48       26.66      1.06 o 
  -6   4  12        0.79        0.34      0.36 o 
  -5   4  12        8.55        8.58      0.80 o 
  -4   4  12        1.94        0.96      0.36 o 
  -3   4  12       17.75       17.49      0.75 o 
  -2   4  12        1.49        0.95      0.36 o 
  -1   4  12       18.14       17.07      0.77 o 
   0   4  12        4.46        5.57      0.55 o 
   1   4  12       54.10       63.55      1.49 o 
   2   4  12        8.58        8.40      0.65 o 
  -8   5  12        1.40        2.75      0.58 o 
  -7   5  12       14.76       18.80      1.16 o 
  -6   5  12       11.39       11.14      0.96 o 
  -5   5  12        5.59        7.85      0.70 o 
  -4   5  12        0.33        1.28      0.45 o 
  -3   5  12        9.77        8.93      0.65 o 
  -2   5  12        0.52        0.37      0.39 o 
  -1   5  12        4.18        5.44      0.56 o 
   0   5  12       11.22       13.10      0.78 o 
 -12   0  13        3.38        1.97      0.74 o 
 -11   0  13        8.86       10.15      1.06 o 
 -10   0  13        0.10       -0.03      0.52 o 
  -9   0  13       20.90       21.71      1.28 o 
  -8   0  13        7.74        7.69      0.77 o 
  -7   0  13       66.08       60.06      1.93 o 
  -6   0  13        0.83        1.39      0.42 o 
  -5   0  13        1.22        1.06      0.43 o 
  -4   0  13       41.17       41.10      1.44 o 
  -3   0  13        0.05        0.34      0.38 o 
  -2   0  13       14.88       12.49      0.82 o 
  -1   0  13       50.79       55.60      2.56 o 
   0   0  13       14.49       14.79      1.34 o 
   1   0  13        1.78        2.70      0.89 o 
   2   0  13        1.04        1.09      0.82 o 
   3   0  13       11.06       14.85      1.53 o 
 -12   1  13        7.15        8.50      0.86 o 
 -11   1  13        8.70       12.36      0.92 o 
 -10   1  13       18.11       17.86      1.00 o 
  -9   1  13        0.03       -0.25      0.35 o 
  -8   1  13       19.20       18.98      0.95 o 
  -7   1  13       36.49       37.94      1.21 o 
  -6   1  13        5.09        5.22      0.39 o 
  -5   1  13       65.03       67.44      1.18 o 
  -4   1  13       74.62       73.77      1.27 o 
  -3   1  13       85.22       86.80      1.48 o 
  -2   1  13       13.62       14.19      0.69 o 
  -1   1  13       20.15       21.57      0.82 o 
   0   1  13        4.90        6.70      0.76 o 
   1   1  13       11.61       13.28      0.99 o 
   2   1  13        2.79        3.61      0.70 o 
   3   1  13        3.11        3.55      0.74 o 
 -11   2  13       70.99       84.36      2.30 o 
 -10   2  13        8.54        9.77      0.84 o 
  -9   2  13        0.77        1.00      0.44 o 
  -8   2  13       25.75       25.78      0.97 o 
  -7   2  13       26.48       24.60      1.01 o 
  -6   2  13        2.61        2.04      0.41 o 
  -5   2  13       10.02       10.34      0.54 o 
  -4   2  13        3.01        3.20      0.37 o 
  -3   2  13       82.65       80.88      1.67 o 
  -2   2  13       87.29       89.82      1.80 o 
  -1   2  13        7.90        6.78      0.56 o 
   0   2  13        1.82        0.72      0.34 o 
   1   2  13        8.09        9.57      0.81 o 
   2   2  13        6.88        7.35      0.76 o 
   3   2  13        0.31        0.62      0.56 o 
 -10   3  13        7.60        9.59      0.89 o 
  -9   3  13        4.86        4.12      0.68 o 
  -8   3  13       14.80       12.62      0.85 o 
  -7   3  13       44.12       42.61      1.28 o 
  -6   3  13       26.69       29.73      1.05 o 
  -5   3  13        7.18        7.38      0.57 o 
  -4   3  13        9.54        9.08      0.69 o 
  -3   3  13       42.26       36.59      1.13 o 
  -2   3  13        5.46        5.47      0.49 o 
  -1   3  13        5.58        4.90      0.49 o 
   0   3  13        0.42        0.12      0.37 o 
   1   3  13        6.93        5.83      0.56 o 
   2   3  13        2.01        1.76      0.64 o 
  -9   4  13        9.26       11.13      0.89 o 
  -8   4  13       28.08       28.66      1.28 o 
  -7   4  13       37.40       39.73      1.33 o 
  -6   4  13        6.12        7.43      0.82 o 
  -5   4  13        4.40        4.95      0.69 o 
  -4   4  13       12.36       10.57      0.72 o 
  -3   4  13        1.99        2.11      0.44 o 
  -2   4  13       21.93       20.71      0.86 o 
  -1   4  13        1.21        0.97      0.43 o 
   0   4  13       16.92       18.82      0.87 o 
   1   4  13        6.82        5.30      0.64 o 
  -6   5  13        2.56        2.72      0.67 o 
  -5   5  13        0.04       -0.51      0.51 o 
  -4   5  13        1.48        1.68      0.52 o 
  -3   5  13       18.80       20.84      1.04 o 
  -2   5  13        4.47        4.51      0.62 o 
 -11   0  14        7.53        7.50      1.27 o 
 -10   0  14        0.00        0.27      0.70 o 
  -9   0  14       41.84       46.67      2.48 o 
  -8   0  14        6.61        6.42      1.06 o 
  -7   0  14        4.13        2.65      0.78 o 
  -6   0  14        0.07        0.19      0.38 o 
  -5   0  14        6.31        6.28      0.72 o 
  -4   0  14       42.21       42.60      1.55 o 
  -3   0  14        2.17        3.21      0.56 o 
  -2   0  14        3.29        3.58      0.89 o 
  -1   0  14        2.13        3.99      0.98 o 
   0   0  14       14.00       17.21      1.60 o 
   1   0  14        0.23        0.06      0.73 o 
   2   0  14        1.85        2.58      1.00 o 
 -11   1  14       70.54       74.22      2.26 o 
 -10   1  14        6.22        6.21      0.73 o 
  -9   1  14       20.94       19.37      1.02 o 
  -8   1  14        6.99        5.73      0.74 o 
  -7   1  14        5.38        4.58      0.49 o 
  -6   1  14        3.09        3.12      0.40 o 
  -5   1  14       28.26       26.44      0.87 o 
  -4   1  14       73.46       74.82      1.52 o 
  -3   1  14       62.32       60.69      1.58 o 
  -2   1  14       13.42       14.73      0.81 o 
  -1   1  14       12.23       15.14      1.05 o 
   0   1  14        3.53        3.39      0.67 o 
   1   1  14        1.66        2.52      0.65 o 
   2   1  14        3.15        4.64      0.79 o 
 -11   2  14       26.91       31.37      1.42 o 
 -10   2  14        9.27        8.90      0.84 o 
  -9   2  14       10.89       11.46      0.87 o 
  -8   2  14        8.33        8.51      0.72 o 
  -7   2  14        2.97        3.28      0.52 o 
  -6   2  14        5.98        6.05      0.56 o 
  -5   2  14        1.97        2.14      0.36 o 
  -4   2  14        1.99        1.41      0.42 o 
  -3   2  14       36.43       35.18      1.10 o 
  -2   2  14       30.51       31.65      1.06 o 
  -1   2  14        1.14        1.13      0.43 o 
   0   2  14        6.96        8.54      0.81 o 
   1   2  14        2.37        2.02      0.63 o 
  -9   3  14       17.90       17.35      1.22 o 
  -8   3  14        1.84        1.02      0.47 o 
  -7   3  14        2.68        2.04      0.47 o 
  -6   3  14        5.06        5.98      0.59 o 
  -5   3  14        1.36        1.57      0.52 o 
  -4   3  14       24.23       25.51      0.98 o 
  -3   3  14       35.01       33.88      1.15 o 
  -2   3  14        0.37        0.96      0.43 o 
  -1   3  14        3.51        4.05      0.51 o 
   0   3  14        3.16        1.85      0.45 o 
  -8   4  14       22.51       24.94      1.60 o 
  -7   4  14       30.77       31.50      1.45 o 
  -6   4  14        2.98        2.78      0.64 o 
  -5   4  14        2.48        2.56      0.64 o 
  -4   4  14       21.07       24.23      1.02 o 
  -3   4  14        2.66        2.70      0.56 o 
  -2   4  14        4.27        4.11      0.55 o 
 -10   0  15       12.47       13.07      1.54 o 
  -9   0  15        0.35        0.84      0.73 o 
  -8   0  15       20.97       22.83      1.78 o 
  -7   0  15        5.01        4.21      0.96 o 
  -6   0  15        2.78        2.75      0.58 o 
  -5   0  15       14.34       13.74      0.98 o 
  -4   0  15        2.32        1.95      0.56 o 
  -3   0  15        7.98        6.93      1.15 o 
  -2   0  15        0.05       -0.06      0.76 o 
  -1   0  15        0.01       -0.44      0.72 o 
   0   0  15        1.50        1.46      0.88 o 
 -10   1  15       14.98       15.16      1.02 o 
  -9   1  15        0.66        0.05      0.45 o 
  -8   1  15        6.21        6.79      0.82 o 
  -7   1  15       10.56        9.25      0.73 o 
  -6   1  15        1.08        0.69      0.34 o 
  -5   1  15        1.34        1.83      0.38 o 
  -4   1  15       12.59       12.02      0.77 o 
  -3   1  15       59.72       59.34      1.61 o 
  -2   1  15        1.32        2.35      0.66 o 
  -1   1  15        8.51        7.41      0.89 o 
   0   1  15        7.36       10.61      1.02 o 
  -9   2  15        6.83        5.63      0.82 o 
  -8   2  15       21.54       24.71      1.03 o 
  -7   2  15       13.08       13.73      0.80 o 
  -6   2  15        1.03        0.89      0.41 o 
  -5   2  15        3.51        3.33      0.49 o 
  -4   2  15       17.23       18.44      0.86 o 
  -3   2  15        1.50        1.26      0.43 o 
  -2   2  15        1.57        1.19      0.43 o 
  -1   2  15        4.81        5.54      0.84 o 
   0   2  15        5.81        6.74      0.92 o 
  -8   3  15        6.30        6.71      0.72 o 
  -7   3  15        6.22        7.41      0.69 o 
  -6   3  15        1.66        1.66      0.58 o 
  -5   3  15        3.16        2.09      0.61 o 
  -4   3  15       20.55       20.29      0.95 o 
  -3   3  15       13.85       13.49      0.82 o 
  -2   3  15       11.74       11.51      0.79 o 
  -9   0  16        1.54        0.00      0.80 o 
  -8   0  16        0.00        0.61      0.74 o 
  -7   0  16        1.58        0.98      0.63 o 
  -6   0  16        3.74        4.41      0.71 o 
  -5   0  16        9.61        9.89      0.90 o 
  -4   0  16      101.63      114.39      4.48 o 
  -3   0  16        1.86        2.98      0.97 o 
  -2   0  16       13.11       13.01      1.53 o 
  -8   1  16        0.41        1.00      0.55 o 
  -7   1  16        8.57        9.92      0.76 o 
  -6   1  16        2.39        2.63      0.44 o 
  -5   1  16       16.42       18.04      0.96 o 
  -4   1  16       18.22       20.34      1.01 o 
  -3   1  16        0.83        0.88      0.45 o 
  -2   1  16        8.04       10.03      1.02 o 
  -7   2  16        4.24        5.00      0.61 o 
  -6   2  16        1.37        1.66      0.59 o 
  -5   2  16        5.89        8.11      0.77 o 
  -4   2  16        1.34        1.12      0.49 o 
  -3   2  16        3.32        6.39      0.71 o 
                                                 
